# Supplementary material for: Quantifying and addressing the prevalence and bias of study designs in the environmental and social sciences
Source: Nat Commun. 2020 Dec 11;11:6377. doi: 10.1038/s41467-020-20142-y (PMC7733498; doi:10.1038/s41467-020-20142-y)
Supplement: Supplementary file 4 — Supplementary Data 1 [file 41467_2020_20142_MOESM4_ESM.xlsx]

## Sheet: Sheet1
Reference	Campbell Collaboration Coordinating Group
Barlow, J., Bennett, C., Midgley, N., Larkin, S.K. & Wei, Y. Parent‐infant Psychotherapy for Improving Parental and Infant Mental Health: A Systematic Review. Campbell Systematic Reviews, 11, 1-223. (2015). https://doi.org/10.4073/csr.2015.6	Social Welfare
Brody, C. et al. Economic Self‐Help group Programs for Improving Women's Empowerment: A Systematic Review. Campbell Systematic Reviews, 11, 1-182. (2015). https://doi.org/10.4073/csr.2015.19	International Development
Coren, E., Hossain, R., Pardo, J.P. & Bakker, B. Interventions for promoting reintegration and reducing harmful behaviour and lifestyles in street‐connected children and young people: a systematic review. Campbell Systematic Reviews, 12, 1-198. (2016). https://doi.org/10.4073/csr.2016.5	International Development
De La Rue, L., Polanin, J.R., Espelage, D.L. & Pigott, T.D. School‐Based Interventions to Reduce Dating and Sexual Violence: A Systematic Review. Campbell Systematic Reviews, 10, 1-110. (2014). https://doi.org/10.4073/csr.2014.7	Education
Fellmeth, G.L., Heffernan, C., Nurse, J., Habibula, S. & Sethi, D. Educational and Skills‐Based Interventions for Preventing Relationship and Dating Violence in Adolescents and Young Adults: A Systematic Review. Campbell Systematic Reviews, 9, 1-124. (2013). https://doi.org/10.4073/csr.2013.14	Social Welfare
Filges, T., Geerdsen, L. P., Knudsen, A. D., Jørgensen, A. K. & Kowalski, K. Unemployment Benefit Exhaustion: Incentive Effects on Job Finding Rates: A Systematic Review. Campbell Systematic Reviews, 9, 1-104. (2013). https://doi.org/10.4073/csr.2013.4	Social Welfare
Filges, T., Montgomery, E., Kastrup, M. & Jørgensen, A.K. The Impact of Detention on the Health of Asylum Seekers: A Systematic Review. Campbell Systematic Reviews, 11, 1-104. (2015). https://doi.org/10.4073/csr.2015.13	Social Welfare
Filges, T., Smedslund, G., Knudsen, A.D. & Jørgensen, A.K. Active Labour Market Programme Participation for Unemployment Insurance Recipients: A Systematic Review. Campbell Systematic Reviews, 11, 1-342. (2015). https://doi.org/10.4073/csr.2015.2	Social Welfare
Fleming, P. et al. Individualized funding interventions to improve health and social care outcomes for people with a disability: A mixed‐methods systematic review. Campbell Systematic Reviews, 15, e1008. (2019). https://doi.org/10.4073/csr.2019.3	Disability
Fong, C.J., Murphy, K.M., Westbrook, J.D. & Markle, M. M. Behavioral, Psychological, Educational, and Vocational Interventions to Facilitate Employment Outcomes for Cancer Survivors: A Systematic Review. Campbell Systematic Reviews, 11, 1-81. (2015). https://doi.org/10.4073/csr.2015.5	Education
Graham, C.W., West, M.D., Bourdon, J.L., Inge, K.J. & Seward, H.E. Employment Interventions for Return to Work in Working Aged Adults Following Traumatic Brain Injury (TBI): A Systematic Review. Campbell Systematic Reviews, 12, 1-133. (2016). https://doi.org/10.4073/csr.2016.6	Education
Harada, T, Tsutomi, H, Mori, R, Wilson, DB. Cognitive‐behavioural treatment for amphetamine‐type stimulants (ATS)‐use disorders. Campbell Systematic Reviews, 15, e1026. (2019). https://doi.org/10.1002/cl2.1026	Crime and Justice
Iemmi, V. et al. Community‐based Rehabilitation for People With Disabilities in Low‐ and Middle‐income Countries: A Systematic Review. Campbell Systematic Reviews, 11, 1-177. (2015). https://doi.org/10.4073/csr.2015.15	International Development
Kristjansson, E. et al. Food Supplementation for Improving the Physical and Psychosocial Health of Socio‐economically Disadvantaged Children Aged Three Months to Five Years: A Systematic Review. Campbell Systematic Reviews, 11, 1-226. (2015). https://doi.org/10.4073/csr.2015.11	International Development, Nutrition, Social Welfare
Lindstrøm, M. et al. Family Behavior Therapy (FBT) for Young People in Treatment for Non‐opioid Drug Use: A Systematic Review. Campbell Systematic Reviews, 11, 1-77. (2015). https://doi.org/10.4073/csr.2015.9	Social Welfare
Lindstrøm, M. et al. Family Behavior Therapy (FBT) for Young People in Treatment for Non‐opioid Drug Use: A Systematic Review. Campbell Systematic Reviews, 11, 1-77. (2015). https://doi.org/10.4073/csr.2015.9	Social Welfare
Maynard, B.R. et al. Psychosocial Interventions for School Refusal with Primary and Secondary School Students: A Systematic Review. Campbell Systematic Reviews, 11, 1-76. (2015). https://doi.org/10.4073/csr.2015.12	Education
Maynard, B.R., Solis, M.R., Miller, V.L. & Brendel, K.E. Mindfulness‐based interventions for improving cognition, academic achievement, behavior, and socioemotional functioning of primary and secondary school students. Campbell Systematic Reviews, 13, 1-144. (2017). https://doi.org/10.4073/CSR.2017.5	Education, Social Welfare
Parker, B. & Turner, W. Psychoanalytic/Psycho‐dynamic Psychotherapy for Children and Adolescents Who Have Been Sexually Abused: A Systematic Review. Campbell Systematic Reviews, 9, 1-58. (2013). https://doi.org/10.4073/csr.2013.13	Social Welfare
Petrosino, A., Turpin‐Petrosino, C., Hollis‐Peel, M. E. & Lavenberg, J. G. Scared Straight and Other Juvenile Awareness Programs for Preventing Juvenile Delinquency: A Systematic Review. Campbell Systematic Reviews, 9, 1-55. (2013). https://doi.org/10.4073/csr.2013.5	Crime and Justice
Polec, L. A. et al. Strategies to Increase the Ownership and Use of Insecticide‐Treated Bednets to Prevent Malaria. Campbell Systematic Reviews, 11, 1-127. (2015). https://doi.org/10.4073/csr.2015.17	International Development
Regehr, C., Alaggia, R., Dennis, J., Pitts, A. & Saini, M. Interventions to Reduce Distress in Adult Victims of Sexual Violence and Rape: A Systematic Review. Campbell Systematic Reviews, 9, 1-133. (2013). https://doi.org/10.4073/csr.2013.3	Social Welfare
Reichow, B., Barton, E.E., Boyd, B.A. & Hume, K. Early Intensive Behavioral Intervention (EIBI) for Young Children with Autism Spectrum Disorders (ASD): A Systematic Review. Campbell Systematic Reviews, 10, 1-116. (2014). https://doi.org/10.4073/csr.2014.9	Education
Rivas, C. et al. Advocacy Interventions to Reduce or Eliminate Violence and Promote the Physical and Psychosocial Well‐Being of Women who Experience Intimate Partner Abuse: A Systematic Review. Campbell Systematic Reviews, 12, 1-202. (2016). https://doi.org/10.4073/csr.2016.2	Social Welfare
Rohwer, A., Motaze, N.V., Rehfuess, E. & Young, T. E‐learning of evidence‐based health care (EBHC) to increase EBHC competencies in healthcare professionals: a systematic review. Campbell Systematic Reviews, 13, 1-147. (2017). https://doi.org/10.4073/csr.2017.4	Education
Samii, C. et al. Effects of Payment for Environmental Services (PES) on Deforestation and Poverty in Low and Middle Income Countries: A Systematic Review. Campbell Systematic Reviews, 10, 1-95. (2014). https://doi.org/10.4073/csr.2014.11	International Development
Spier, E. et al. Parental, Community, and Familial Support Interventions to Improve Children's Literacy in Developing Countries: A Systematic Review. Campbell Systematic Reviews, 12, 1-98. (2016). https://doi.org/10.4073/csr.2016.4	Education, International Development
Thomson, H., Thomas, S., Sellström, E. & Petticrew, M. Housing Improvements for Health and Associated Socio‐Economic Outcomes: A Systematic Review. Campbell Systematic Reviews, 9, 1-348. (2013). https://doi.org/10.4073/csr.2013.2	Social Welfare
Toon, C. & Gurusamy, K. Forensic Nurse Examiners versus Doctors for the Forensic Examination of Rape and Sexual Assault Complainants: A Systematic Review. Campbell Systematic Reviews, 10, 1-56. (2014). https://doi.org/10.4073/csr.2014.5	Crime and Justice
Turner, H., Ncube, M., Turner, A., Boruch, R. & Ibekwe, N. What are the effects of Teach For America on Math, English Language Arts, and Science outcomes of K–12 students in the USA?. Campbell Systematic Reviews, 14, 1-60. (2018). https://doi.org/10.4073/csr.2018.7	Education
Walsh, K., Zwi, K., Woolfenden, S. & Shlonsky, A. School‐based Education Programmes for the Prevention of Child Sexual Abuse: A Systematic Review. Campbell Systematic Reviews, 11, 1-180. (2015). https://doi.org/10.4073/csr.2015.10	Social Welfare
Welch, V.A. et al. Deworming and adjuvant interventions for improving the developmental health and well‐being of children in low‐ and middle‐income countries: a systematic review and network meta‐analysis. Campbell Systematic Reviews, 12, 1-383. (2016). https://doi.org/10.4073/csr.2016.7	International Development
