# Supplementary material for: Quantifying and addressing the prevalence and bias of study designs in the environmental and social sciences
Source: Nat Commun. 2020 Dec 11;11:6377. doi: 10.1038/s41467-020-20142-y (PMC7733498; doi:10.1038/s41467-020-20142-y)
Supplement: Supplementary file 5 — Supplementary Data 2 [file 41467_2020_20142_MOESM5_ESM.xlsx]

## Sheet: Sheet1
Reference
Abecasis, D., Afonso, P., O’Dor, R. K. & Erzini, K. Small MPAs do not protect cuttlefish (Sepia officinalis). Fisheries Research 147, 196–201 (2013).
Adjeroud, M. et al. Localised and limited impact of a dredging operation on coral cover in the northwestern lagoon of New Caledonia. Marine Pollution Bulletin 105, 208–214 (2016).
Antón, A., Elosegi, A., García-Arberas, L., Díez, J. & Rallo, A. Restoration of dead wood in Basque stream channels: effects on brown trout population. Ecology of Freshwater Fish 20, 461–471 (2011).
Baldigo, B., Warren, D., Ernst, A. & Mulvihill, C. Response of Fish Populations to Natural Channel Design Restoration in Streams of the Catskill Mountains, New York. North American Journal of Fisheries Management 28, 954–969 (2008).
Barrientos, R. et al. Wire marking results in a small but significant reduction in avian mortality at power lines: A baci designed study. PLoS ONE 7, (2012).
Barros, Á., Álvarez, D. & Velando, A. Long-term reproductive impairment in a seabird after the Prestige oil spill. Biology Letters 10, 20131041 (2014).
Battershill, C. N. et al. A survey of the marine habitats and communities of Kapiti Island. Report. New Zealand Oceanographic Institute, Wellington, New Zealand (1993).
Bicknell, J. E., Struebig, M. J. & Davies, Z. G. Reconciling timber extraction with biodiversity conservation in tropical forests using reduced-impact logging. Journal of Applied Ecology 52, 379–388 (2015).
Burge, O. R. et al. Glyphosate redirects wetland vegetation trajectory following willow invasion. Applied Vegetation Science 20, 620–630 (2017).
Ceia, R. S., Machado, R. A. & Ramos, J. A. Nestling food of three hole-nesting passerine species and experimental increase in their densities in Mediterranean oak woodlands. European Journal of Forest Research 135, 839–847 (2016).
Cibils, L., Principe, R. & Gari, N. Effect of a dam on epilithic algal communities of a mountain stream: Before-after dam construction comparison. Journal of limnology 72, 79–94 (2013).
Clarke, S. & Tully, O. BACI monitoring of effects of hydraulic dredging for cockles on intertidal benthic habitats of Dundalk Bay, Ireland. Journal of the Marine Biological Association of the United Kingdom 94, 1451–1464 (2014).
Claudet, J., Pelletier, D., Jouvenel, J.-Y., Bachet, F. & Galzin, R. Assessing the effects of marine protected area (MPA) on a reef fish assemblage in a northwestern Mediterranean marine reserve: Identifying community-based indicators. Biological Conservation 130, 349–369 (2006).
Craig, M. D. The short‐term effects of edges created by forestry operations on the bird community of the jarrah forest, south‐western Australia. Austral Ecology 32, 386–396 (2007).
Dietl, G. P. & Durham, S. R. Geohistorical records indicate no impact of the Deepwater Horizon oil spill on oyster body size. Royal Society open science 3, 160763 (2016).
Donovan, M. K. et al. Effects of gear restriction on the abundance of juvenile fishes along sandy beaches in Hawai ‘i. PloS one 11, e0155221 (2016).
Eddy, T. D., Pande, A. & Gardner, J. P. A. Massive differential site-specific and species-specific responses of temperate reef fishes to marine reserve protection. Global Ecology and Conservation 1, 13–26 (2014).
Edwards, P. M., Shaloum, G. & Bedell, D. A unique role for citizen science in ecological restoration: a case study in streams. Restoration Ecology 26, 29–35 (2018).
França, F. et al. Do space-for-time assessments underestimate the impacts of logging on tropical biodiversity? An Amazonian case study using dung beetles. Journal of Applied Ecology 53, 1098–1105 (2016).
França, F., Barlow, J., Araújo, B. & Louzada, J. Does selective logging stress tropical forest invertebrates? Using fat stores to examine sublethal responses in dung beetles. Ecology and evolution 6, 8526–8533 (2016).
Kelaher, B. P. et al. Strengthened enforcement enhances marine sanctuary performance. Global Ecology and Conservation 3, 503–510 (2015).
Major, H. L., Buxton, R. T., Schacter, C. R., Conners, M. G. & Jones, I. L. Habitat modification as a means of restoring crested auklet colonies. The Journal of Wildlife Management 81, 112–121 (2017).
Mateos-Molina, D., Schärer-Umpierre, M. T., Appeldoorn, R. S. & García-Charton, J. A. Measuring the effectiveness of a Caribbean oceanic island no-take zone with an asymmetrical BACI approach. Fisheries Research 150, 1–10 (2014).
McConnaughey, R. A. & Syrjala, S. E. Short-term effects of bottom trawling and a storm event on soft-bottom benthos in the eastern Bering Sea. ICES Journal of Marine Science 71, 2469–2483 (2014).
Meroni, M. et al. Remote sensing monitoring of land restoration interventions in semi-arid environments with a before–after control-impact statistical design. International Journal of Applied Earth Observation and Geoinformation 59, 42–52 (2017).
Mills, K., Hamer, P. & Quinn, G. P. Artificial reefs create distinct assemblages: a study of fish assemblage response to the deployment of artificial patch reefs. Marine Ecology Progress Series 585, (2017).
Moland, E. et al. Lobster and cod benefit from small-scale northern marine protected areas: inference from an empirical before–after control-impact study. Proceedings of the Royal Society B: Biological Sciences 280, 20122679 (2013).
Montefalcone, M. et al. BACI design reveals the decline of the seagrass Posidonia oceanica induced by anchoring. Marine Pollution Bulletin 56, 1637–1645 (2008).
Noreika, N. et al. Specialist butterflies benefit most from the ecological restoration of mires. Biological Conservation 196, 103–114 (2016).
Núñez, S. F. et al. Echolocation and stratum preference: key trait correlates of vulnerability of insectivorous bats to tropical forest fragmentation. Frontiers in Ecology and Evolution 7, 373 (2019).
Pande, A. & Gardner, J. P. A. The Kapiti Marine Reserve (New Zealand): spatial and temporal comparisons of multi-species responses after 8 years of protection. New Zealand Journal of Marine and Freshwater Research 46, 71–89 (2012).
Pitcher, C. R., Burridge, C. Y., Wassenberg, T. J., Hill, B. J. & Poiner, I. R. A large scale BACI experiment to test the effects of prawn trawling on seabed biota in a closed area of the Great Barrier Reef Marine Park, Australia. Fisheries Research 99, 168–183 (2009).
Rinella, M. J., Dean, R., Vavra, M. & Parks, C. G. Vegetation responses to supplemental winter feeding of elk in western Wyoming. Western North American Naturalist 72, 78–83 (2012).
Schmitter-Soto, J. J. et al. Interdecadal trends in composition, density, size, and mean trophic level of fish species and guilds before and after coastal development in the Mexican Caribbean. Biodiversity and conservation 27, 459–474 (2018).
Schwerk, A. & Dymitryszyn, I. Mowing intensity influences degree of changes in carabid beetle assemblages. Applied Ecology and Environmental Research 15, 427–440 (2017).
Sepúlveda, R. D. & Valdivia, N. Localised effects of a mega-disturbance: spatiotemporal responses of intertidal sandy shore communities to the 2010 Chilean earthquake. PloS one 11, e0157910 (2016).
Shaffer, J. A. & Buhl, D. A. Effects of wind‐energy facilities on breeding grassland bird distributions. Conservation Biology 30, 59–71 (2016).
Sharma, S. et al. Do restored oyster reefs benefit seagrasses? An experimental study in the Northern Gulf of Mexico. Restoration Ecology 24, 306–313 (2016).
Stagnol, D., Renaud, M. & Davoult, D. Effects of commercial harvesting of intertidal macroalgae on ecosystem biodiversity and functioning. Estuarine, Coastal and Shelf Science 130, 99–110 (2013).
Stanley, T. R. & Knopf, F. L. Avian responses to late‐season grazing in a shrub‐willow floodplain. Conservation Biology 16, 225–231 (2002).
Stokesbury, K. D. E. & Harris, B. Impact of limited short-term sea scallop fishery on epibenthic community of Georges Bank closed areas. Marine Ecology Progress Series 307, 85–100 (2006).
Torres, A., Palacín, C., Seoane, J. & Alonso, J. C. Assessing the effects of a highway on a threatened species using Before–During–After and Before–During–After-Control–Impact designs. Biological Conservation 144, 2223–2232 (2011).
van Deurs, M. et al. Short-and long-term effects of an offshore wind farm on three species of sandeel and their sand habitat. Marine Ecology Progress Series 458, 169–180 (2012).
Vandendriessche, S., Derweduwen, J. & Hostens, K. Equivocal effects of offshore wind farms in Belgium on soft substrate epibenthos and fish assemblages. Hydrobiologia 756, 19–35 (2015).
Vehanen, T. et al. APPLIED ISSUES: Effects of habitat rehabilitation on brown trout (Salmo trutta) in boreal forest streams. Freshwater Biology 55, 2200–2214 (2010).
Vieira, J. V. et al. Assessment the short-term effects of wrack removal on supralittoral arthropods using the M-BACI design on Atlantic sandy beaches of Brazil and Spain. Marine Environmental Research 119, 222–237 (2016).
Watts, C., Armstrong, D., Innes, J. & Thornburrow, D. Dramatic increases in weta (Orthoptera) following mammal eradication on Maungatautari - evidence from pitfalls and tracking tunnels. New Zealand Journal of Ecology 35, (2011).
Welsh, H. H., Waters, J. R., Hodgson, G. R., Weller, T. J. & Zabel, C. J. Responses of the woodland salamander Ensatina eschscholtzii to commercial thinning by helicopter in late-seral Douglas-fir forest in northwest California. Forest Ecology and Management 335, 156–165 (2015).
Williams, D. E., Miller, M. W., Bright, A. J. & Cameron, C. M. Removal of corallivorous snails as a proactive tool for the conservation of acroporid corals. PeerJ 2, e680 (2014).
