# Supplementary material for: Quantifying and addressing the prevalence and bias of study designs in the environmental and social sciences
Source: Nat Commun. 2020 Dec 11;11:6377. doi: 10.1038/s41467-020-20142-y (PMC7733498; doi:10.1038/s41467-020-20142-y)
Supplement: Supplementary file 6 — Source Data [file 41467_2020_20142_MOESM6_ESM.xlsx]

## Sheet: Figure 2
Figure 2
	prevalence	design	literature
	29.9042	After	Conservation Evidence
	13.4545	BA	Conservation Evidence
	33.5134	CI	Conservation Evidence
	5.0577	BACI	Conservation Evidence
	16.6708	RCT	Conservation Evidence
	1.39946	RBACI	Conservation Evidence
	22.2222	After	Campbell Collaboration
	48.8889	After	Campbell Collaboration
	37.8378	After	Campbell Collaboration
	54.5455	After	Campbell Collaboration
	0	After	Campbell Collaboration
	72.7273	After	Campbell Collaboration
	0	After	Campbell Collaboration
	21.4286	After	Campbell Collaboration
	28.125	After	Campbell Collaboration
	64.5833	After	Campbell Collaboration
	23.6111	After	Campbell Collaboration
	29.4118	After	Campbell Collaboration
	23.4043	After	Campbell Collaboration
	12.5	After	Campbell Collaboration
	65.1163	After	Campbell Collaboration
	12.1212	After	Campbell Collaboration
	8.62069	After	Campbell Collaboration
	2.38095	After	Campbell Collaboration
	55.5556	After	Campbell Collaboration
	71.4286	After	Campbell Collaboration
	0	After	Campbell Collaboration
	36.8421	After	Campbell Collaboration
	0	After	Campbell Collaboration
	52.9412	After	Campbell Collaboration
	0	After	Campbell Collaboration
	0	After	Campbell Collaboration
	7.14286	After	Campbell Collaboration
	25	After	Campbell Collaboration
	41.9355	After	Campbell Collaboration
	82.9787	After	Campbell Collaboration
	5.26316	After	Campbell Collaboration
	52.9412	After	Campbell Collaboration
	0	BA	Campbell Collaboration
	0	BA	Campbell Collaboration
	0	BA	Campbell Collaboration
	18.1818	BA	Campbell Collaboration
	1.49254	BA	Campbell Collaboration
	0	BA	Campbell Collaboration
	0	BA	Campbell Collaboration
	0	BA	Campbell Collaboration
	3.125	BA	Campbell Collaboration
	6.25	BA	Campbell Collaboration
	12.5	BA	Campbell Collaboration
	0	BA	Campbell Collaboration
	25.5319	BA	Campbell Collaboration
	0	BA	Campbell Collaboration
	2.32558	BA	Campbell Collaboration
	0	BA	Campbell Collaboration
	22.4138	BA	Campbell Collaboration
	4.7619	BA	Campbell Collaboration
	0	BA	Campbell Collaboration
	0	BA	Campbell Collaboration
	24.3902	BA	Campbell Collaboration
	0	BA	Campbell Collaboration
	0	BA	Campbell Collaboration
	17.6471	BA	Campbell Collaboration
	0	BA	Campbell Collaboration
	15.3846	BA	Campbell Collaboration
	0	BA	Campbell Collaboration
	0	BA	Campbell Collaboration
	12.9032	BA	Campbell Collaboration
	0	BA	Campbell Collaboration
	23.6842	BA	Campbell Collaboration
	11.7647	BA	Campbell Collaboration
	22.2222	CI	Campbell Collaboration
	4.44444	CI	Campbell Collaboration
	24.3243	CI	Campbell Collaboration
	0	CI	Campbell Collaboration
	11.9403	CI	Campbell Collaboration
	3.0303	CI	Campbell Collaboration
	100	CI	Campbell Collaboration
	71.4286	CI	Campbell Collaboration
	50	CI	Campbell Collaboration
	20.8333	CI	Campbell Collaboration
	27.7778	CI	Campbell Collaboration
	5.88235	CI	Campbell Collaboration
	8.51064	CI	Campbell Collaboration
	12.5	CI	Campbell Collaboration
	4.65116	CI	Campbell Collaboration
	66.6667	CI	Campbell Collaboration
	43.1034	CI	Campbell Collaboration
	16.6667	CI	Campbell Collaboration
	8.33333	CI	Campbell Collaboration
	0	CI	Campbell Collaboration
	39.0244	CI	Campbell Collaboration
	21.0526	CI	Campbell Collaboration
	85.7143	CI	Campbell Collaboration
	29.4118	CI	Campbell Collaboration
	82.3529	CI	Campbell Collaboration
	38.4615	CI	Campbell Collaboration
	25	CI	Campbell Collaboration
	0	CI	Campbell Collaboration
	16.129	CI	Campbell Collaboration
	17.0213	CI	Campbell Collaboration
	13.1579	CI	Campbell Collaboration
	11.7647	CI	Campbell Collaboration
	50	BACI	Campbell Collaboration
	24.4444	BACI	Campbell Collaboration
	2.7027	BACI	Campbell Collaboration
	0	BACI	Campbell Collaboration
	2.98507	BACI	Campbell Collaboration
	6.06061	BACI	Campbell Collaboration
	0	BACI	Campbell Collaboration
	7.14286	BACI	Campbell Collaboration
	6.25	BACI	Campbell Collaboration
	2.08333	BACI	Campbell Collaboration
	0	BACI	Campbell Collaboration
	5.88235	BACI	Campbell Collaboration
	4.25532	BACI	Campbell Collaboration
	12.5	BACI	Campbell Collaboration
	4.65116	BACI	Campbell Collaboration
	0	BACI	Campbell Collaboration
	18.9655	BACI	Campbell Collaboration
	26.1905	BACI	Campbell Collaboration
	0	BACI	Campbell Collaboration
	0	BACI	Campbell Collaboration
	0	BACI	Campbell Collaboration
	0	BACI	Campbell Collaboration
	0	BACI	Campbell Collaboration
	0	BACI	Campbell Collaboration
	0	BACI	Campbell Collaboration
	30.7692	BACI	Campbell Collaboration
	0	BACI	Campbell Collaboration
	0	BACI	Campbell Collaboration
	0	BACI	Campbell Collaboration
	0	BACI	Campbell Collaboration
	44.7368	BACI	Campbell Collaboration
	0	BACI	Campbell Collaboration
	5.55556	RCT	Campbell Collaboration
	22.2222	RCT	Campbell Collaboration
	35.1351	RCT	Campbell Collaboration
	27.2727	RCT	Campbell Collaboration
	70.1493	RCT	Campbell Collaboration
	0	RCT	Campbell Collaboration
	0	RCT	Campbell Collaboration
	0	RCT	Campbell Collaboration
	12.5	RCT	Campbell Collaboration
	0	RCT	Campbell Collaboration
	36.1111	RCT	Campbell Collaboration
	17.6471	RCT	Campbell Collaboration
	38.2979	RCT	Campbell Collaboration
	62.5	RCT	Campbell Collaboration
	6.97674	RCT	Campbell Collaboration
	21.2121	RCT	Campbell Collaboration
	6.89655	RCT	Campbell Collaboration
	47.619	RCT	Campbell Collaboration
	33.3333	RCT	Campbell Collaboration
	28.5714	RCT	Campbell Collaboration
	36.5854	RCT	Campbell Collaboration
	42.1053	RCT	Campbell Collaboration
	14.2857	RCT	Campbell Collaboration
	0	RCT	Campbell Collaboration
	17.6471	RCT	Campbell Collaboration
	15.3846	RCT	Campbell Collaboration
	66.0714	RCT	Campbell Collaboration
	50	RCT	Campbell Collaboration
	29.0323	RCT	Campbell Collaboration
	0	RCT	Campbell Collaboration
	13.1579	RCT	Campbell Collaboration
	23.5294	RCT	Campbell Collaboration
	0	RBACI	Campbell Collaboration
	0	RBACI	Campbell Collaboration
	0	RBACI	Campbell Collaboration
	0	RBACI	Campbell Collaboration
	13.4328	RBACI	Campbell Collaboration
	18.1818	RBACI	Campbell Collaboration
	0	RBACI	Campbell Collaboration
	0	RBACI	Campbell Collaboration
	0	RBACI	Campbell Collaboration
	6.25	RBACI	Campbell Collaboration
	0	RBACI	Campbell Collaboration
	41.1765	RBACI	Campbell Collaboration
	0	RBACI	Campbell Collaboration
	0	RBACI	Campbell Collaboration
	16.2791	RBACI	Campbell Collaboration
	0	RBACI	Campbell Collaboration
	0	RBACI	Campbell Collaboration
	2.38095	RBACI	Campbell Collaboration
	2.77778	RBACI	Campbell Collaboration
	0	RBACI	Campbell Collaboration
	0	RBACI	Campbell Collaboration
	0	RBACI	Campbell Collaboration
	0	RBACI	Campbell Collaboration
	0	RBACI	Campbell Collaboration
	0	RBACI	Campbell Collaboration
	0	RBACI	Campbell Collaboration
	1.78571	RBACI	Campbell Collaboration
	25	RBACI	Campbell Collaboration
	0	RBACI	Campbell Collaboration
	0	RBACI	Campbell Collaboration
	0	RBACI	Campbell Collaboration
	0	RBACI	Campbell Collaboration

## Sheet: Figure 3
Figure 3
	dataset_id	comparison_id	ba	baci_did	ci	baci_lagged	randomised	num_site	num_obs
	1	1	-1.02476	-0.988538	-0.800178	-1.03185	Non-randomised	6	24
	1	2	-0.5622	-0.900187	-1.09952	-1.92955	Non-randomised	6	24
	2	1	-6.20911	-5.19184	-6.74532	-6.15406	Non-randomised	5	60
	3	2	-0.90613	0.0960303	-0.787411	1.59284	Non-randomised	6	36
	3	5	-1.62729	1.01443	1.21518	1.64097	Non-randomised	6	36
	3	8	-2.62508	-0.111422	0.584513	0.516476	Non-randomised	6	36
	3	15	1.00359	1.19142	2.50379	2.28763	Non-randomised	6	36
	3	16	2.67047	0.840213	3.37266	3.26209	Non-randomised	6	36
	3	17	0.936242	0.423002	0.807575	0.71412	Non-randomised	6	36
	3	24	-0.166913	0.62842	1.53972	1.21465	Non-randomised	6	36
	3	25	-1.46256	-0.585297	-1.11827	-0.668912	Non-randomised	6	36
	3	27	-4.38344	-0.319161	0.141585	0.132552	Non-randomised	6	36
	3	29	-1.50849	0.349806	1.26717	1.07476	Non-randomised	6	36
	3	32	-2.11055	-0.0819322	-0.571483	-0.352692	Non-randomised	6	36
	3	35	-0.260446	-0.16554	0.633993	0.908462	Non-randomised	6	36
	3	36	-1.81949	-1.60308	-0.94665	-1.09187	Non-randomised	6	36
	3	37	-2.12812	-0.341645	1.18561	0.745062	Non-randomised	6	36
	3	38	-0.822917	1.35948	2.09127	2.09463	Non-randomised	6	36
	4	1	1.57075	1.51653	1.13832	1.11753	Randomised	6	108
	4	2	0.0371363	0.799065	0.726279	0.781066	Randomised	6	108
	4	3	1.99211	1.48221	0.434096	0.425673	Randomised	6	108
	4	4	0.469518	-0.142341	0.715011	0.776188	Randomised	6	108
	4	5	2.04109	1.43545	0.804039	0.788654	Randomised	6	108
	4	6	2.17118	-1.23013	-1.0164	-1.00688	Randomised	6	108
	4	7	4.30661	-0.420321	-0.403257	-0.396322	Randomised	6	108
	4	10	5.63431	1.3117	-1.05109	-1.40715	Randomised	6	108
	4	11	5.86616	0.513476	-1.03902	-1.54125	Randomised	6	108
	4	12	5.12743	-1.15945	-0.973418	-1.00186	Randomised	6	108
	4	13	4.19211	-1.02355	-0.840868	-0.854774	Randomised	6	108
	4	14	0.221058	-0.777453	-0.564134	-0.606356	Randomised	6	108
	4	15	-0.112079	-0.308461	-0.403477	-0.445166	Randomised	6	108
	4	16	-1.9526	-0.432774	-0.42567	-0.415599	Randomised	6	108
	4	17	-2.20484	-0.513311	-0.229278	-0.222622	Randomised	6	108
	4	18	-0.0439469	-0.474933	-0.225365	-0.221698	Randomised	6	108
	4	19	-0.420724	-0.34703	-0.408902	-0.416594	Randomised	6	108
	4	20	3.47649	0.307856	0.536584	0.632354	Randomised	6	108
	4	21	1.80937	0.0998625	0.428944	0.508423	Randomised	6	108
	4	22	4.26634	3.1541	2.75117	2.77185	Randomised	6	108
	4	23	3.27442	2.27159	1.92092	2.02729	Randomised	6	108
	4	24	-0.988935	-0.537001	-0.182513	-0.182651	Randomised	6	108
	4	25	-1.77894	-0.914175	-0.242144	-0.24629	Randomised	6	108
	4	28	-0.72131	0.760053	0.0445977	0.0448454	Randomised	6	108
	4	29	-0.798574	0.471274	-0.124956	-0.123334	Randomised	6	108
	4	30	0.649419	0.162339	-0.235462	-0.256001	Randomised	6	108
	4	31	-0.630613	0.186896	0.584065	0.575704	Randomised	6	108
	4	32	0.0156359	0.524217	0.594698	0.613002	Randomised	6	108
	4	33	-0.204657	-1.99832	-1.93038	-2.12128	Randomised	6	108
	4	34	2.0433	-1.34883	-1.25383	-1.31957	Randomised	6	108
	4	35	0.219223	-0.181311	0.542668	0.600673	Randomised	6	108
	4	36	-0.189854	-0.388675	0.275679	0.330111	Randomised	6	108
	4	37	1.66383	1.45152	1.19469	1.73969	Randomised	6	108
	4	38	2.64442	1.63264	1.54202	1.51153	Randomised	6	108
	4	41	0.812903	-0.507455	-1.21222	-1.2793	Randomised	6	108
	4	42	-1.58472	-0.745496	-1.41051	-1.41166	Randomised	6	108
	4	43	1.27518	0.300631	-0.844976	-0.796663	Randomised	6	108
	4	44	1.2472	0.875448	-0.287191	-0.257751	Randomised	6	108
	4	45	-0.396162	1.20229	1.0377	0.993455	Randomised	6	108
	4	46	-0.229902	0.783273	0.727975	0.804931	Randomised	6	108
	4	49	-0.992687	-0.873742	-1.34145	-1.32723	Randomised	6	108
	4	50	-1.48677	-0.672994	-1.16625	-1.15028	Randomised	6	108
	4	51	-0.791586	-0.880828	-0.279884	-0.274492	Randomised	6	108
	4	52	-0.496184	-1.19508	-0.351564	-0.350582	Randomised	6	108
	4	55	1.51051	0.278044	-0.732826	-0.958554	Randomised	6	108
	4	56	1.84138	0.64591	-0.203155	-0.264702	Randomised	6	108
	4	57	0.0192974	0.7316	1.04287	1.04614	Randomised	6	108
	4	58	0.112148	0.866789	1.00515	0.988563	Randomised	6	108
	4	59	-0.186872	-1.13269	-0.678228	-0.632868	Randomised	6	108
	4	60	3.76557	1.15416	0.734287	0.716721	Randomised	6	108
	4	61	3.38653	2.52542	0.805427	0.794103	Randomised	6	108
	4	62	-4.10681	1.55228	1.49559	1.70141	Randomised	6	108
	4	63	-2.89268	-0.0866996	-0.510796	-0.562858	Randomised	6	108
	4	64	-3.16825	0.40941	0.144049	0.153653	Randomised	6	108
	4	65	-1.66292	-1.15546	-0.515029	-0.526123	Randomised	6	108
	4	66	-0.936967	-0.577801	-0.799717	-0.787479	Randomised	6	108
	4	67	0.0946981	-0.717565	-0.663696	-0.65381	Randomised	6	108
	5	1	-10	-10	-10	-10	Non-randomised	24	72
	5	2	-4.16028	-2.75405	-3.52197	-3.65692	Non-randomised	24	72
	5	3	0.0985342	-0.706262	-0.169603	-0.606789	Non-randomised	24	72
	6	1	4.23021	-0.197638	4.34939	4.34902	Non-randomised	2	960
	6	2	4.46052	0.149377	5.65598	5.66322	Non-randomised	2	960
	6	3	8.23961	-0.0942619	9.68226	9.74575	Non-randomised	2	960
	7	1	0.544479	-0.652741	-1.06505	-1.05357	Non-randomised	3	216
	7	2	-1.6171	-1.58266	-1.99388	-1.98444	Non-randomised	3	216
	7	3	3.90204	0.199287	2.26939	2.06379	Non-randomised	3	216
	7	6	1.9449	0.212972	-1.4669	-1.41421	Non-randomised	3	216
	7	8	-0.189992	-0.526981	-0.965471	-1.08049	Non-randomised	3	216
	8	1	9.52317e-14	-1.70209	0.236061	0.588525	Non-randomised	3	216
	8	3	1.61737	0.774669	1.0432	1.05149	Non-randomised	3	216
	9	1	-0.536685	-0.550826	-1.21399	-1.05124	Non-randomised	3	54
	9	2	-0.491506	0.133595	0.700948	0.679504	Non-randomised	3	54
	9	3	-0.494971	-0.720371	-1.29594	-1.22951	Non-randomised	3	54
	9	4	-0.840195	-0.248251	0.652547	0.546953	Non-randomised	3	54
	10	1	3.60483	-1.70072	-1.02627	-2.5454	Non-randomised	8	3636
	11	1	5.39953	1.91514	0.477996	0.475514	Non-randomised	20	80
	11	2	10	5.18444	-0.262749	-0.258775	Non-randomised	20	80
	11	3	5.67528	2.78503	-0.684354	-0.672434	Non-randomised	20	80
	11	4	10	2.53668	2.95865	3.39159	Non-randomised	20	80
	11	5	-2.46573	-2.24741	-1.66844	-1.66742	Non-randomised	20	80
	11	6	1.94595	0.609287	6.99825	6.90437	Non-randomised	20	80
	12	2	-8.41433	-5.75186	-2.83929	-0.875638	Non-randomised	29	452
	12	10	-0.474832	-1.68299	-1.95895	-2.87655	Non-randomised	6	52
	12	12	-0.638711	-1.1032	3.16419	3.20459	Non-randomised	30	376
	12	18	-1.41174	-1.12939	0.988692	1.69786	Non-randomised	12	60
	12	20	-7.64281	-1.31752	3.7245	3.7259	Non-randomised	25	416
	12	24	-3.1781	-1.0683	0.574463	1.07697	Non-randomised	14	72
	12	25	-8.39786	-2.46567	1.60861	1.66111	Non-randomised	36	788
	12	28	-5.59505	-1.5142	1.50564	1.21909	Non-randomised	35	420
	12	34	-4.72156	-2.71426	0.210385	0.187488	Non-randomised	36	944
	12	36	-1.01712	-1.11242	-1.01712	-1.3579	Non-randomised	7	36
	12	38	-8.16201	-1.69508	4.7694	4.71416	Non-randomised	37	713
	12	45	-3.8504	-1.41482	1.81361	1.35025	Non-randomised	14	128
	12	47	-9.30923	-5.51327	0.821434	0.727017	Non-randomised	37	674
	12	50	-10	-4.24902	2.17562	1.73863	Non-randomised	37	913
	12	53	-2.80994	-2.55518	-1.60535	-1.3834	Non-randomised	17	156
	12	55	-2.89805	-5.3528	-2.83993	-3.1486	Non-randomised	29	452
	12	63	-0.474832	-1.68299	-1.95895	-2.87655	Non-randomised	6	52
	12	65	1.0067	-1.09975	3.16421	3.61688	Non-randomised	30	376
	12	71	-1.41174	-1.12939	0.988693	1.69786	Non-randomised	12	60
	12	73	-2.85547	-1.04808	3.72451	4.9984	Non-randomised	25	416
	12	77	-2.81002	-0.924026	0.574467	1.03553	Non-randomised	14	72
	12	78	-3.48952	-2.78883	1.60861	1.95723	Non-randomised	36	788
	12	81	-8.78146	-1.90297	1.50565	1.73046	Non-randomised	35	420
	12	87	3.55713	-3.4593	0.210184	0.198504	Non-randomised	36	944
	12	89	-0.815787	-1.11763	-1.01712	-1.35789	Non-randomised	7	36
	12	91	-3.41562	-0.736275	4.7694	5.39348	Non-randomised	37	713
	12	98	-3.05661	-1.56456	1.81127	2.2232	Non-randomised	14	128
	12	100	-1.2427	-3.75389	0.821192	0.755765	Non-randomised	37	674
	12	103	-5.26417	-4.12872	2.17562	2.3683	Non-randomised	37	913
	12	106	-2.04707	-2.19039	-1.607	-1.34116	Non-randomised	17	156
	13	1	-4.10582	-3.85748	-6.07526	-7.94347	Non-randomised	4	16
	14	2	3.75947	1.77405	0.338697	0.577143	Non-randomised	20	40
	14	4	-0.0287495	3.44191	-0.900942	0.500729	Non-randomised	20	40
	14	5	1.31109	2.49499	0.792663	0.259854	Non-randomised	20	40
	14	7	0.754346	0.975848	-0.393153	-0.697258	Non-randomised	20	40
	14	13	-0.101054	0.266451	-2.00298	0.524123	Non-randomised	20	40
	14	25	-2.4427	-0.990242	-1.50077	-1.83892	Non-randomised	20	40
	14	30	1.52503	-1.86365	-2.26085	-2.80151	Non-randomised	20	40
	14	42	0.178477	2.29489	1.04986	0.972328	Non-randomised	20	40
	14	46	2.10421	1.80929	-0.625498	-0.00714143	Non-randomised	20	40
	14	47	-0.632624	-1.02395	-2.13719	-2.56652	Non-randomised	20	40
	14	50	-3.80536	-1.58732	-4.10172	-3.07248	Non-randomised	20	40
	14	52	-0.28951	1.35742	1.38304	1.47122	Non-randomised	20	40
	14	54	-0.69413	0.304704	0.318328	0.307752	Non-randomised	20	40
	14	64	0.597204	1.52449	-0.979483	0.0530571	Non-randomised	20	40
	14	65	0.137508	2.2857	0.375255	1.0953	Non-randomised	20	40
	14	72	1.20778	2.63657	1.55458	1.82074	Non-randomised	20	40
	14	75	-1.45586	1.80428	0.436019	0.67083	Non-randomised	20	40
	14	78	-2.17586	1.20513	1.22846	1.18758	Non-randomised	20	40
	14	89	-4.56831	1.93215	1.07229	2.11338	Non-randomised	20	40
	14	91	-2.79938	0.805485	0.264595	-0.2478	Non-randomised	20	40
	14	94	2.56528	1.09063	-0.136801	-0.170193	Non-randomised	20	40
	14	95	2.67574	1.10591	-0.052745	-0.151814	Non-randomised	20	40
	14	100	-2.97227	-1.47613	-2.07295	-2.38657	Non-randomised	20	40
	14	102	-1.8077	-1.55469	0.324164	0.0709733	Non-randomised	20	40
	14	121	-2.6348	1.58767	0.211817	0.482203	Non-randomised	20	40
	14	126	-1.82756	1.4758	0.425737	1.72124	Non-randomised	20	40
	14	133	0.748195	1.97048	1.32751	1.5604	Non-randomised	20	40
	14	138	-0.734429	0.236212	-0.00484894	-0.100056	Non-randomised	20	40
	14	140	-0.671474	0.575845	1.03929	0.84978	Non-randomised	20	40
	14	141	-0.4805	1.02174	1.5272	1.41342	Non-randomised	20	40
	14	153	-0.952178	0.589602	0.713017	0.701966	Non-randomised	20	40
	14	155	-0.846265	0.0299584	0.617208	0.532192	Non-randomised	20	40
	14	160	1.32244	0.054942	-0.0688902	-0.127016	Non-randomised	20	40
	14	161	0.482818	0.910682	0.169505	0.22379	Non-randomised	20	40
	14	162	-1.95829	0.202884	0.505023	0.71396	Non-randomised	20	40
	14	166	-0.177206	-0.233502	0.459748	0.31003	Non-randomised	20	40
	14	168	-1.33766	0.2507	-0.527321	-0.177846	Non-randomised	20	40
	14	170	-0.118732	-0.13817	-0.201028	-0.278805	Non-randomised	20	40
	14	171	-0.525346	-0.394153	-0.848866	-0.822343	Non-randomised	20	40
	14	180	-0.467329	1.66201	1.06246	1.03326	Non-randomised	20	40
	14	182	0.720059	1.33704	3.6445	3.58109	Non-randomised	20	40
	14	197	0.763622	0.781749	-1.19622	-0.233574	Non-randomised	20	40
	14	206	-0.189143	-0.0487081	-1.14054	-1.04266	Non-randomised	20	40
	14	208	-2.27608	-2.05989	-1.79712	-2.13139	Non-randomised	20	40
	14	209	-3.0266	0.467717	0.78281	0.585677	Non-randomised	20	40
	14	214	1.55839	-0.558104	0.266409	0.193946	Non-randomised	20	40
	14	225	0.747896	1.0285	-0.684976	0.0734003	Non-randomised	20	40
	14	237	-0.537074	0.839389	0.55162	0.57387	Non-randomised	20	40
	14	243	0.554631	-0.00505619	0.697408	0.485419	Non-randomised	20	40
	14	246	-0.822497	-0.377951	-1.14382	-1.4198	Non-randomised	20	40
	14	247	-1.3158	-0.161354	-1.92358	-1.81599	Non-randomised	20	40
	14	254	0.121752	-0.633502	0.969826	0.804739	Non-randomised	6	12
	14	255	-1.07726	-0.978246	1.08599	0.680124	Non-randomised	6	12
	15	1	-3.37204	-1.94515	-4.47918	-4.77569	Non-randomised	3	94
	15	2	-1.10695	-0.765036	-3.1438	-2.69141	Non-randomised	1	55
	15	3	-0.772587	-1.15911	0.0474726	-2.08249	Non-randomised	2	39
	15	4	-5.97953	-3.18256	-6.11904	-6.05698	Non-randomised	3	94
	15	5	0.199606	0.237607	4.56606	4.92029	Non-randomised	3	94
	15	6	-0.424483	-0.642673	-0.763081	-0.967772	Non-randomised	2	39
	15	7	-3.2578	-1.67927	-2.39027	-4.02182	Non-randomised	3	94
	15	8	-0.319476	0.375458	0.613694	0.903297	Non-randomised	2	39
	15	9	-1.79381	-1.31991	-0.278597	-2.11628	Non-randomised	3	94
	16	1	0.990592	0.801814	-0.626279	-2.3231	Non-randomised	3	434
	16	3	0.28079	0.414171	-0.455113	-1.1381	Non-randomised	3	434
	16	5	0.808063	0.484386	1.72385	-0.063153	Non-randomised	3	434
	16	14	-1.22895	0.0266742	0.0492732	0.513329	Non-randomised	3	434
	16	16	0.724798	1.74818	3.07329	2.97295	Non-randomised	3	434
	16	26	-0.201011	0.789945	2.81772	1.84027	Non-randomised	3	434
	16	27	-1.6731	-0.301312	-1.14243	-0.0096931	Non-randomised	3	434
	16	28	-2.58762	-0.733075	-0.725989	-0.786299	Non-randomised	3	434
	16	30	0.0847234	0.996942	-0.589199	0.101406	Non-randomised	3	434
	16	32	0.441491	0.300962	-0.292203	-0.149278	Non-randomised	3	434
	16	33	0.647608	0.629858	-0.582976	-0.448885	Non-randomised	3	434
	16	35	-0.40566	0.631664	0.398154	-0.261862	Non-randomised	3	434
	16	51	-0.0476316	-0.26274	0.571724	0.83586	Non-randomised	3	434
	16	58	1.03429	1.18591	0.143934	-0.192258	Non-randomised	3	434
	16	62	1.24685	1.21514	-0.349043	0.338347	Non-randomised	3	434
	16	63	1.56611	0.567786	-0.939601	0.120097	Non-randomised	3	434
	16	65	-0.990532	-0.272876	2.00951	2.38367	Non-randomised	3	434
	16	66	0.759999	2.91763	1.84575	1.06689	Non-randomised	3	434
	16	73	0.292004	2.21122	1.78546	1.61698	Non-randomised	3	434
	16	85	1.73844	0.879793	0.0418944	0.260256	Non-randomised	3	434
	16	88	-1.22895	-0.364845	-0.756674	-0.00835212	Non-randomised	3	434
	16	93	0.25285	0.513124	0.155755	-0.196055	Non-randomised	3	434
	16	94	0.119339	1.79207	2.02991	-0.445525	Non-randomised	3	434
	16	103	1.1322	1.17824	0.732883	0.58384	Non-randomised	3	434
	16	108	-0.914806	-0.182989	-1.20949	-1.14291	Non-randomised	3	434
	16	115	-0.528392	1.77089	1.21262	2.21088	Non-randomised	3	434
	16	116	-1.48113	1.41795	4.10122	3.18318	Non-randomised	3	434
	16	122	0.786934	1.65664	0.69757	0.605563	Non-randomised	3	434
	16	124	-0.701121	2.2704	2.4957	2.2598	Non-randomised	3	434
	16	127	-0.158484	-0.00656167	-0.620557	-0.685139	Non-randomised	3	434
	16	128	0.222389	0.346973	-1.57421	-1.2898	Non-randomised	3	434
	16	133	-0.0343984	0.0988517	-1.1152	-1.74774	Non-randomised	3	434
	16	134	0.0351508	-0.330595	-1.11654	-1.30303	Non-randomised	3	434
	16	135	-0.314313	-0.948899	-1.37087	-2.03513	Non-randomised	3	434
	16	136	1.48695	2.02109	-0.314118	0.0489359	Non-randomised	3	434
	16	137	0.779397	1.17377	-1.08517	-0.763711	Non-randomised	3	434
	16	141	-0.715006	1.36099	1.40785	-0.489686	Non-randomised	3	434
	17	7	0.424982	0.976516	5.71544	6.35673	Non-randomised	2	4647
	17	8	3.55769	3.5465	3.97043	4.39199	Non-randomised	2	4647
	18	1	0.593166	-0.850162	-0.132309	-0.155333	Non-randomised	4	32
	18	2	-2.40822	-1.05576	-0.523988	-0.546299	Non-randomised	4	32
	18	3	-1.0549	-2.23525	-3.73088	-3.71705	Non-randomised	34	200
	19	5	-0.570625	0.61931	1.52996	1.46798	Non-randomised	6	24
	19	7	-0.848683	-1.82158	-1.198	-1.26804	Non-randomised	6	24
	19	10	1.2274	0.80041	1.43734	1.87587	Non-randomised	6	24
	19	37	-1.32704	-0.261744	-4.98182	-4.7683	Non-randomised	6	24
	19	38	-1.21379	-0.18311	-3.33444	-3.57772	Non-randomised	6	24
	19	43	-0.402065	0.797212	0.404865	0.385067	Non-randomised	6	24
	19	51	-0.571351	-0.724302	-1.88428	-1.81528	Non-randomised	6	24
	19	55	-1.92527	-1.57487	-2.43229	-2.3512	Non-randomised	6	24
	19	56	-0.916839	0.00614594	-0.93722	-0.941019	Non-randomised	6	24
	19	62	1.07547	-0.0123983	-1.1371	-1.45046	Non-randomised	6	24
	19	72	-1.96575	0.510304	1.58999	2.39026	Non-randomised	6	24
	19	95	-1.06425	-1.01392	-0.82869	-0.766298	Non-randomised	6	24
	19	96	-0.785222	0.874722	1.5445	1.5768	Non-randomised	6	24
	19	99	0.916434	-1.29758	-1.29058	-1.19588	Non-randomised	6	24
	19	100	1.30614	0.805868	-0.724191	-0.679313	Non-randomised	6	24
	19	104	0.20228	0.340434	0.998857	0.947778	Non-randomised	6	24
	19	108	-0.815126	0.386164	1.9929	2.66542	Non-randomised	6	24
	19	118	-2.03539	-1.55085	-1.33732	-3.28722	Non-randomised	6	24
	19	121	-1.44383	-1.05169	0.190037	0.188206	Non-randomised	6	24
	19	122	-0.834919	-0.45708	1.1121	1.06139	Non-randomised	6	24
	19	134	-1.25093	-1.4254	-1.54427	-1.51242	Non-randomised	6	24
	19	136	-1.09609	0.138503	0.525765	0.483449	Non-randomised	6	24
	19	139	-1.84714	-1.33278	1.09977	1.04755	Non-randomised	6	24
	19	149	2.31163	0.370633	-3.70498	-3.80798	Non-randomised	6	24
	19	154	1.28278	0.707122	0.628574	0.640544	Non-randomised	6	24
	19	171	1.06134	-0.559723	0.182837	0.178917	Non-randomised	6	24
	19	172	0.849953	0.639074	2.32078	3.45784	Non-randomised	6	24
	19	211	-1.91996	-2.352	-1.76487	-2.41272	Non-randomised	6	24
	20	1	-1.01057	0.534216	2.20248	NA	Non-randomised	2	359
	20	2	-1.39615	-0.612887	1.97	NA	Non-randomised	2	359
	20	3	-1.71214	-1.52885	0.546206	NA	Non-randomised	2	359
	20	4	-0.55789	0.225003	1.5933	NA	Non-randomised	2	359
	21	1	2.30531	1.11096	-0.67126	0.211126	Non-randomised	31	62
	21	2	5.60165	2.66832	-0.450368	1.97834	Non-randomised	31	62
	22	1	NA	-1.93296	-0.204134	-0.886329	Non-randomised	20	40
	22	2	NA	-0.184139	0.977225	1.97504	Non-randomised	20	40
	22	3	NA	1.93594	2.52216	2.55184	Non-randomised	19	38
	22	4	NA	3.0449	2.85535	1.97654	Non-randomised	16	32
	22	5	NA	2.25561	2.12939	2.00721	Non-randomised	16	32
	22	6	NA	0.814193	0.741648	0.713611	Non-randomised	19	38
	22	7	NA	-0.834971	-1.14668	-1.29455	Non-randomised	19	38
	22	8	NA	0.385554	0.294172	0.34145	Non-randomised	20	40
	22	9	NA	2.31146	1.15698	2.96066	Non-randomised	16	32
	22	10	NA	1.16262	1.61712	1.5878	Non-randomised	15	30
	22	11	NA	0.517647	0.856434	0.763551	Non-randomised	20	40
	22	12	NA	0.805177	1.26313	1.1164	Non-randomised	20	40
	22	13	NA	0.652204	0.895217	0.680132	Non-randomised	21	42
	22	14	NA	0.932699	1.10454	1.15937	Non-randomised	21	42
	22	15	NA	2.21811	1.8718	1.47552	Non-randomised	15	30
	22	16	NA	-1.11132	-0.466735	-0.735423	Non-randomised	11	22
	22	17	NA	-0.202217	0.385274	-0.676624	Non-randomised	21	42
	22	18	NA	1.47687	1.48187	1.63176	Non-randomised	19	38
	22	19	NA	2.56353	2.30798	1.52238	Non-randomised	21	42
	22	20	NA	1.90165	2.02784	2.01605	Non-randomised	17	34
	22	21	NA	1.63572	1.73229	1.67395	Non-randomised	18	36
	22	22	NA	-0.375559	0.424423	-0.574175	Non-randomised	20	40
	22	23	NA	0.400944	0.843428	0.660906	Non-randomised	18	36
	22	24	NA	1.87622	1.90149	1.81038	Non-randomised	19	38
	22	25	NA	1.59154	1.94528	1.57126	Non-randomised	20	40
	22	26	NA	0.0572438	0.401176	-0.0755652	Non-randomised	20	40
	22	27	NA	0.840487	1.13692	0.819165	Non-randomised	20	40
	22	28	NA	0.289513	0.792155	0.117791	Non-randomised	21	42
	22	29	NA	0.250699	1.11274	0.833242	Non-randomised	21	42
	22	30	NA	4.00106	4.13775	4.34973	Non-randomised	16	32
	23	1	-3.61507	-0.121398	-0.856197	NA	Non-randomised	2	27
	23	2	0.615385	0.0602841	1.4481	NA	Non-randomised	2	27
	23	3	3.44065	0.503222	1.39403	NA	Non-randomised	2	27
	24	17	0.460312	1.10284	-1.32156	-0.86313	Non-randomised	28	168
	24	18	-1.11605	-1.31626	0.998197	0.412354	Non-randomised	28	168
	24	19	-1.37845	-1.47303	-2.31161	-2.06525	Non-randomised	28	168
	24	22	1.13812	0.487859	-0.241783	-0.115531	Non-randomised	28	168
	24	24	0.837187	0.323646	-0.742543	-0.916712	Non-randomised	28	168
	24	33	-0.274117	0.935715	-0.205934	0.0615164	Non-randomised	28	168
	24	36	-2.10058	-1.71642	0.680131	-0.095831	Non-randomised	28	168
	24	38	-3.85439	-3.63509	-0.614838	-0.879765	Non-randomised	28	168
	24	39	-0.466482	-2.30202	-1.049	-2.01335	Non-randomised	28	168
	24	41	-3.41834	-3.49326	-2.52927	-2.86881	Non-randomised	28	168
	24	43	-1.78957	-2.1197	0.592297	0.423787	Non-randomised	28	168
	24	45	-5.05997	-3.35513	-3.15085	-3.32735	Non-randomised	28	168
	24	47	2.00227	3.04595	4.27023	3.82071	Non-randomised	28	168
	24	48	1.54265	0.148195	4.39725	3.56435	Non-randomised	28	168
	24	50	1.26789	-0.357464	2.05137	1.42535	Non-randomised	28	168
	24	51	-4.1111	-3.75605	-3.54476	-3.70125	Non-randomised	28	168
	24	52	-0.481283	-1.2558	-1.78243	-1.67358	Non-randomised	28	168
	24	53	-3.2883	-1.7626	-1.31375	-1.42552	Non-randomised	28	168
	24	55	1.97618	0.949886	0.563903	0.686879	Non-randomised	28	168
	24	56	0.760322	-2.20058	0.444696	-0.501096	Non-randomised	28	168
	24	57	-0.339073	0.396537	-1.47891	-1.49161	Non-randomised	28	168
	24	61	-3.99558	-3.92951	-3.62258	-4.11282	Non-randomised	28	168
	24	64	2.11318	3.91893	2.83667	3.73032	Non-randomised	28	168
	24	65	-2.90258	-2.384	-2.10489	-2.10553	Non-randomised	28	168
	24	66	0.178867	-0.677775	-1.61832	-1.79471	Non-randomised	28	168
	24	67	-3.58346	-2.92569	-2.75386	-3.13511	Non-randomised	28	168
	24	70	2.14929	4.29492	3.22672	2.94565	Non-randomised	28	168
	24	90	-1.26826	-0.0961993	-0.505504	-0.432886	Non-randomised	28	168
	24	91	-1.86202	-2.33452	-0.132781	-1.06072	Non-randomised	28	168
	24	92	0.00123524	0.000893165	-1.94368	-1.43068	Non-randomised	28	168
	24	97	-0.39423	-0.63413	-1.44075	-1.53269	Non-randomised	28	168
	24	106	-1.93633	-0.835123	-1.88469	-1.63711	Non-randomised	28	168
	24	109	-0.520531	-0.0112677	1.35969	0.354796	Non-randomised	28	168
	24	111	1.59534e-12	-0.100292	1.12066	0.719864	Non-randomised	28	168
	24	114	-2.37973	-2.94311	-2.02261	-2.60329	Non-randomised	28	168
	24	116	0.987047	0.780726	0.493931	0.463745	Non-randomised	28	168
	24	118	-4.50217	-2.26919	-2.45704	-2.35455	Non-randomised	28	168
	24	121	1.954	2.10191	1.21954	1.45722	Non-randomised	28	168
	24	123	1.97406	0.0118788	1.97594	1.40929	Non-randomised	28	168
	24	124	-3.26683	-2.60374	-2.64099	-2.73891	Non-randomised	28	168
	24	125	-1.27678	-2.02349	-2.64693	-2.53893	Non-randomised	28	168
	24	126	-2.18026	-1.26445	-1.28582	-1.27798	Non-randomised	28	168
	24	128	-1.34607	-2.38796	-1.26712	-1.42371	Non-randomised	28	168
	24	129	-0.835406	-3.6079	0.636556	0.592803	Non-randomised	28	168
	24	134	-3.36908	-2.95594	-2.9566	-3.08071	Non-randomised	28	168
	24	138	-3.00483	-2.44471	-1.80253	-1.87467	Non-randomised	28	168
	24	139	-1.96779	-1.82124	-2.18284	-2.42884	Non-randomised	28	168
	24	140	-4.67929	-2.85357	-3.11566	-3.25243	Non-randomised	28	168
	24	143	1.34289	3.46806	1.86298	1.83929	Non-randomised	28	168
	24	145	0.742938	1.35466	0.414288	0.418955	Non-randomised	28	168
	25	1	-2.10398	-1.19553	-2.12333	-3.49874	Non-randomised	2	144
	25	3	4.09591	1.9921	5.37987	6.2723	Non-randomised	2	144
	25	4	0.999556	-0.793365	1.03981	1.03382	Non-randomised	2	144
	25	5	-3.36058	-0.92394	-3.35789	-5.03309	Non-randomised	2	144
	25	6	0.661511	0.783649	0.240924	0.254003	Non-randomised	2	144
	25	7	-0.863334	-0.0206588	-0.943953	-0.885435	Non-randomised	2	144
	25	8	1.65	0.0388334	3.06419	3.04081	Non-randomised	2	144
	25	9	0.51688	0.73408	1.46317	1.45417	Non-randomised	2	144
	26	1	-0.856195	-0.143126	-1.32722	-1.23486	Non-randomised	2	88
	26	2	-1.93442	-0.719353	0.767721	0.680761	Non-randomised	2	88
	26	5	-0.124655	0.529788	-0.769475	-0.732791	Non-randomised	2	88
	26	10	-0.358244	-0.0416629	0.701329	0.859911	Non-randomised	2	88
	26	14	-0.763977	-0.269992	-2.01949	-2.04215	Non-randomised	2	88
	26	16	-0.4794	-0.269414	-0.0729403	-0.0495947	Non-randomised	2	88
	26	19	0.157511	0.689379	-3.54441	-4.02046	Non-randomised	2	88
	26	21	-0.601278	-0.551488	0.728137	0.701234	Non-randomised	2	88
	26	25	-0.46274	-1.0623	-3.34804	-3.36321	Non-randomised	2	88
	26	29	-1.54087	-0.325882	3.1739	3.13808	Non-randomised	2	88
	26	32	0.486874	0.685541	1.088	1.70333	Non-randomised	2	88
	26	37	0.433613	-1.29816	-1.86242	-1.71001	Non-randomised	2	88
	26	39	0.985879	1.25514	1.53214	1.54133	Non-randomised	2	88
	26	43	-0.710634	-0.673845	-1.29358	-1.85833	Non-randomised	2	88
	26	45	0.447417	0.318046	-1.84561	-1.88392	Non-randomised	2	88
	26	46	1.20346	0.0449873	1.58519	1.6502	Non-randomised	2	88
	26	47	-1.84793	0.602267	1.8873	2.08745	Non-randomised	2	88
	26	48	-1.89006	-0.578261	1.67105	1.61017	Non-randomised	2	88
	26	49	1.64757	0.110739	2.08389	2.44983	Non-randomised	2	88
	26	50	-0.36712	0.140287	-0.453806	-0.545641	Non-randomised	2	88
	26	55	-0.701256	-0.58486	-3.01563	-3.32093	Non-randomised	2	88
	26	57	0.40421	1.13977	-0.939831	-1.27395	Non-randomised	2	88
	26	62	-0.373964	-0.920537	-1.45156	-1.479	Non-randomised	2	88
	26	63	-0.904344	-1.06456	0.515466	0.512736	Non-randomised	2	88
	26	66	0.761814	0.0245097	2.57842	2.5112	Non-randomised	2	88
	26	69	-1.05211	-1.21685	-0.97223	-1.26044	Non-randomised	2	88
	26	75	0.79251	-0.00181869	5.79399	5.6951	Non-randomised	2	88
	26	78	-1.04671	0.0297575	1.43596	1.61354	Non-randomised	2	88
	26	207	-0.303474	-0.114255	3.05729	3.01416	Non-randomised	11	73
	26	208	0.747312	-0.117385	-8.11315e-16	2.34107e-07	Non-randomised	11	73
	26	209	1.29945	0.528702	1.32671	1.30758	Non-randomised	11	73
	26	212	-0.485781	0.33494	2.98875	2.9645	Non-randomised	11	73
	26	213	-1.14114	0.209614	-1.56059	-1.53763	Non-randomised	11	73
	26	214	-1.49876	-1.47072	-1.1102	-1.08219	Non-randomised	11	73
	26	215	-1.57254	-1.08098	-4.11009	-4.06538	Non-randomised	11	73
	26	216	-0.785714	-0.0475179	-2.06929	-2.04841	Non-randomised	11	73
	26	217	0.0117131	0.279686	1.72955	1.73353	Non-randomised	11	73
	26	220	-1.07128	0.423332	0.151034	0.116163	Non-randomised	11	73
	26	222	-1.5811	0.301595	-0.453746	-0.446335	Non-randomised	11	73
	26	223	0.235668	0.867425	3.31871	3.55141	Non-randomised	11	73
	26	224	-1.6716	-0.300312	-1.67339	-1.68848	Non-randomised	11	73
	26	226	0.353007	0.104691	1.95669	1.96318	Non-randomised	11	75
	26	229	0.390301	1.41245	2.01249	2.20418	Non-randomised	11	75
	26	231	0.257148	0.686265	2.47588	2.43562	Non-randomised	11	75
	26	232	-0.648266	0.624441	1.69809	1.78801	Non-randomised	11	75
	26	233	0.632613	0.410436	-0.170062	-0.166576	Non-randomised	11	75
	26	234	2.02779	1.02957	-2.32033	-2.34366	Non-randomised	11	75
	26	235	-0.580256	0.136433	-1.49751	-1.50855	Non-randomised	11	75
	26	236	-0.611292	-0.0360923	1.35474	1.31961	Non-randomised	11	75
	26	237	-1.52444	-0.0761132	-1.91292	-1.73738	Non-randomised	11	75
	26	238	0.00730961	-0.096189	-2.18362	-2.00947	Non-randomised	11	75
	26	239	-1.03029	0.568465	1.77131	1.77457	Non-randomised	11	75
	26	240	-7.03144e-10	0.217196	-3.70207	-3.66031	Non-randomised	11	75
	26	241	-0.555169	1.35723	1.6452	1.61333	Non-randomised	11	75
	26	243	-0.6844	0.369332	-1.93617	-1.95007	Non-randomised	11	75
	27	1	1.43626	0.201926	2.22751	NA	Non-randomised	1	31
	27	2	1.11535	0.608555	-5.05485	NA	Non-randomised	1	31
	27	3	-0.543273	-0.343917	3.35454	NA	Non-randomised	1	31
	27	5	-0.951646	-0.346226	0.10752	NA	Non-randomised	1	31
	27	6	1.67788	1.49079	1.96595	NA	Non-randomised	1	31
	27	7	0.295718	-0.407457	0.064823	NA	Non-randomised	1	31
	27	8	-0.420142	-0.25461	1.65459	NA	Non-randomised	1	31
	27	9	1.12638	1.85407	1.08123	NA	Non-randomised	1	31
	27	13	-0.555115	-0.605375	-0.777325	NA	Non-randomised	1	31
	27	14	-0.637284	-1.38475	0.831826	NA	Non-randomised	1	31
	27	15	-0.957413	-0.998894	-1.27185	NA	Non-randomised	1	31
	27	16	-0.132124	0.0679893	-0.862087	NA	Non-randomised	1	31
	27	19	-0.539061	-0.706927	0.752137	NA	Non-randomised	1	31
	27	20	1.57993	0.696555	0.785575	NA	Non-randomised	1	31
	27	21	1.93257	0.0752772	2.44551	NA	Non-randomised	1	31
	27	22	3.62257	-0.539326	4.41011	NA	Non-randomised	1	31
	27	27	-1.13546	-1.09337	-0.908787	NA	Non-randomised	1	31
	27	29	-1.0602	-1.15729	1.5706	NA	Non-randomised	1	31
	27	30	0.142515	0.0998901	2.58586	NA	Non-randomised	1	31
	27	31	0.44177	0.02162	1.12078	NA	Non-randomised	1	31
	27	32	-1.47835	-1.59903	-0.377463	NA	Non-randomised	1	31
	28	1	-3.00059	2.71085	1.30508	2.37	Non-randomised	18	36
	29	1	0.594009	0.932529	1.60483	1.70762	Non-randomised	5	20
	29	2	0.261213	0.370536	0.809682	0.855081	Non-randomised	5	20
	29	3	-5.47285e-16	0.255119	2.02787	2.01047	Non-randomised	5	20
	30	8	3.54802	3.00622	4.36757	4.52305	Non-randomised	2	144
	30	10	-0.54092	-1.53435	-2.49848	-2.4535	Non-randomised	2	144
	30	12	0.173269	-0.225243	-1.70074	-1.71869	Non-randomised	2	144
	30	15	1.18156	0.629955	2.95479	2.97414	Non-randomised	2	144
	30	16	1.31361	1.49444	3.44707	3.45154	Non-randomised	2	144
	30	24	-3.64599	-0.667232	0.882713	0.879648	Non-randomised	2	144
	30	25	0.515714	0.575538	1.41632	1.7988	Non-randomised	2	144
	30	27	3.46154	3.1623	5.14177	5.12185	Non-randomised	2	144
	30	28	-2.98682	1.54879	2.82385	2.80422	Non-randomised	2	144
	30	30	1.44925	1.3529	1.12369	1.12606	Non-randomised	2	144
	30	33	0.61132	2.84306	3.09042	3.16326	Non-randomised	2	144
	30	34	-0.272139	2.00889	3.38716	3.34699	Non-randomised	2	144
	30	35	-2.7731	-0.204625	2.88023	2.84298	Non-randomised	2	144
	30	36	1.3322	0.859724	0.433005	0.437983	Non-randomised	2	144
	30	37	-1.15843	0.679188	-2.18948e-14	-4.69272e-14	Non-randomised	2	144
	30	38	0.502789	2.19738	1.15512	1.16703	Non-randomised	2	144
	30	39	-0.0641926	1.57102	1.74996	1.74679	Non-randomised	2	144
	31	1	-4.85126	-0.235523	1.69136	1.22959	Non-randomised	2	432
	31	2	-1.5917	1.05753	1.06801	1.18151	Non-randomised	2	432
	31	4	0.387135	1.30368	-6.74069	-3.89063	Non-randomised	2	432
	31	14	-2.50142	0.483361	2.77448	0.923236	Non-randomised	2	432
	31	16	1.66391	-0.286353	4.39105	3.07228	Non-randomised	2	432
	31	18	-3.72215	-1.28427	-2.55017	-2.22007	Non-randomised	2	432
	31	19	0.220388	0.972786	-3.27331	-1.08081	Non-randomised	2	432
	31	20	1.97334	-0.6043	-0.832141	-1.00557	Non-randomised	2	432
	31	23	-3.30263	0.0951624	0.687557	0.617502	Non-randomised	2	432
	31	26	-0.373629	-0.152625	-1.1843	-1.95197	Non-randomised	2	432
	32	6	-1.05983	-0.100653	1.7914	1.01835	Non-randomised	6	24
	32	7	-1.53109	-0.406417	1.64693	-0.336532	Non-randomised	6	24
	32	8	1.51133e-09	1.61041	0.500824	0.883713	Non-randomised	6	24
	32	9	-0.225648	0.188446	-0.662447	1.22646	Non-randomised	6	24
	32	17	-1.90285	-0.899635	-0.462098	5.6554e-16	Non-randomised	6	24
	32	18	1.08199	1.0321	-0.381027	1.95568	Non-randomised	6	24
	32	20	-1.75709	-0.91516	-0.963468	-1.10988	Non-randomised	6	24
	33	1	1.11764	0.152104	-2.65992	-4.49979	Randomised	5	2132
	33	3	-0.14262	1.79998	2.03592	-1.44271	Randomised	5	2508
	34	1	-0.989492	0.0276578	-1.60542	-1.61703	Randomised	6	2376
	34	2	-1.13249	-0.0328993	-0.0904165	-0.0931643	Randomised	6	2376
	35	5	4.78079	1.02547	-1.40123	-1.31484	Non-randomised	4	836
	35	8	-2.34892	-3.52722	-3.1608	-4.86384	Non-randomised	4	160
	35	9	3.58264	0.20975	1.11205	1.13226	Non-randomised	4	180
	35	12	4.04572	-1.28011	2.54288	2.48588	Non-randomised	4	2000
	35	13	3.83426	1.83964	1.63573	1.4983	Non-randomised	4	240
	35	23	1.7654	-0.541217	-2.41805	-2.69199	Non-randomised	3	116
	35	39	3.44378	1.03074	2.0537	2.17099	Non-randomised	4	156
	35	42	7.94708	0.918252	1.38879	1.49149	Non-randomised	4	924
	35	54	5.90178	5.18103	6.13682	3.87177	Non-randomised	4	996
	35	56	7.01212	-1.77123	5.17721	5.48268	Non-randomised	4	2704
	35	61	8.68177	-1.54366	-0.639118	-0.702081	Non-randomised	4	2752
	35	74	4.99874	2.16837	-5.48154	-6.26871	Non-randomised	4	768
	35	77	10	0.302347	-1.23022	-1.29025	Non-randomised	4	3468
	36	2	-0.158338	-0.958816	-1.75862	-2.00405	Non-randomised	3	30
	37	1	5.99715	0.278484	2.54672	2.63098	Non-randomised	5	1268
	37	2	-0.391062	-2.3487	-4.30663	-2.48848	Non-randomised	5	1268
	37	4	9.21219	4.62807	2.65182	1.98113	Non-randomised	5	1268
	37	5	1.11793	1.33338	-2.36155	-0.0418218	Non-randomised	5	1268
	37	7	10	1.2679	1.24149	1.05642	Non-randomised	5	1268
	37	11	0.581599	1.53369	2.96891	1.9265	Non-randomised	5	1268
	37	13	-3.02064	-0.145999	0.969143	-0.676439	Non-randomised	5	1268
	37	14	-6.53188	-1.01456	-1.46389	-1.01656	Non-randomised	5	1268
	37	16	10	0.286309	0.642391	0.653588	Non-randomised	5	1268
	37	20	10	4.96203	4.05363	3.74992	Non-randomised	5	1268
	37	21	10	2.03264	4.94527	1.89887	Non-randomised	5	1268
	38	1	0.453146	0.0175017	2.57255	2.571	Non-randomised	4	38
	38	2	1.13433	0.939776	3.59661	4.42219	Non-randomised	3	30
	39	1	1.30492	0.358595	0.496879	0.800969	Non-randomised	6	61
	39	2	1.6556	0.0751954	1.9052	2.00357	Non-randomised	6	61
	39	3	1.02438	0.167499	1.32855	3.61994	Non-randomised	6	61
	39	4	-1.68681	0.150586	1.73576	1.72348	Non-randomised	6	61
	39	5	1.46821	1.00055	-3.36744	-4.70514	Non-randomised	6	61
	39	6	-0.414225	-0.775222	0.429623	0.916978	Non-randomised	6	61
	39	7	0.1986	0.0460414	2.85337	2.86502	Non-randomised	6	61
	39	8	1.2349	0.954777	0.819034	0.765784	Non-randomised	6	61
	39	9	-1.80706	-0.102068	-0.840006	-0.879074	Non-randomised	6	61
	39	10	1.3443	0.826913	1.4639	2.10303	Non-randomised	6	61
	39	11	1.54961	1.00699	1.97312	1.84318	Non-randomised	6	61
	39	12	1.12501	0.886808	1.6943	3.46927	Non-randomised	6	61
	39	13	-0.0833337	-0.371806	-0.46071	-0.638851	Non-randomised	6	61
	39	14	-0.160301	0.0663737	-2.57529	-3.13096	Non-randomised	6	61
	39	15	-1.57436	-1.47358	-0.358426	-0.0567115	Non-randomised	6	61
	39	16	-0.204016	0.449136	3.50689	3.39149	Non-randomised	6	61
	39	17	0.359474	1.40384	1.24165	1.32361	Non-randomised	5	55
	39	18	-2.50998	-0.218237	-1.04047	-0.993586	Non-randomised	5	55
	40	7	-0.29677	-1.39674	-2.5493	-2.10029	Non-randomised	3	197
	40	21	2.15588	-0.314544	-0.243456	-0.591659	Non-randomised	3	197
	40	39	-0.61395	1.13179	0.939073	0.00670388	Non-randomised	3	197
	40	42	3.86617	0.549051	1.05443	-0.221821	Non-randomised	3	197
	40	49	-1.8345	-1.17985	-2.71781	-1.74666	Non-randomised	3	197
	40	50	-2.49826	-0.00886718	0.416614	0.568164	Non-randomised	3	197
	40	56	2.87524	3.46533	2.20398	4.43351	Non-randomised	3	197
	40	64	-1.15118	1.1087	1.25646	1.16208	Non-randomised	3	197
	40	85	2.18572	-0.143536	-1.90472	-0.15592	Non-randomised	3	197
	40	90	-0.405491	-1.9581	-2.56435	0.00385593	Non-randomised	3	197
	40	91	1.19477	-1.49783	0.812975	-0.347595	Non-randomised	3	197
	40	96	2.33124	-0.252327	0.327528	-0.133471	Non-randomised	3	197
	40	106	-0.834822	-2.30753	-4.26983	-1.60312	Non-randomised	3	197
	40	111	2.69165	1.45614	1.94996	1.92458	Non-randomised	3	197
	40	116	-1.06209	0.0520567	-0.253227	0.162241	Non-randomised	3	197
	40	120	-0.557044	-0.0170052	-1.87497	0.00740719	Non-randomised	3	197
	40	121	0.519574	1.2788	1.10139	1.75634	Non-randomised	3	197
	40	122	-0.422564	0.37888	0.416614	0.596131	Non-randomised	3	197
	40	128	-2.96585	-3.7865	-6.98291	-5.3956	Non-randomised	3	197
	40	134	0.0105063	-2.07858	-0.856056	0.13824	Non-randomised	3	197
	40	138	1.24024	1.27734	-0.494176	1.59695	Non-randomised	3	197
	40	140	0.672527	0.831847	2.52053	1.911	Non-randomised	3	197
	40	157	-1.15674	0.613726	0.64956	-0.00367001	Non-randomised	3	197
	40	159	-1.17097	-2.35902	-1.98373	-0.00481042	Non-randomised	3	197
	40	160	3.09704	-0.0695519	0.638074	0.589876	Non-randomised	3	197
	40	165	0.916033	0.485876	0.675044	0.68241	Non-randomised	3	197
	40	174	3.19884	-0.594056	0.506025	0.535095	Non-randomised	3	197
	40	175	-0.40988	0.34597	-1.15102	1.48159	Non-randomised	3	197
	40	178	-0.7762	-1.61175	-2.42369	-2.36042	Non-randomised	3	197
	41	1	0.267222	0.777398	6.94306	5.73694	Non-randomised	4	2559
	41	3	0.0841745	2.83169	6.69483	3.10144	Non-randomised	4	2336
	41	5	-1.47791	0.373865	4.54115	4.34824	Non-randomised	4	3058
	41	15	0.233835	0.449605	1.59785	2.44426	Non-randomised	4	1607
	41	17	-9.08909	-1.6731	0.426668	-0.562191	Non-randomised	4	2301
	41	23	-6.65465	2.80793	5.23679	5.0933	Non-randomised	4	1670
	41	26	-2.23538	0.159287	-0.560926	-2.29757	Non-randomised	4	1617
	42	4	-2.83467	-2.44125	-2.1987	-2.17755	Non-randomised	3	192
	42	24	-1.09655	-1.21671	-1.80047	-1.80688	Non-randomised	3	192
	42	27	-1.09655	-1.21671	-1.80047	-1.80688	Non-randomised	3	192
	42	38	1.55829	0.0546234	6.57916	6.61416	Non-randomised	3	192
	42	39	3.47651	1.52459	5.79538	5.97799	Non-randomised	3	192
	42	52	0.678575	0.951387	2.74196	2.86064	Non-randomised	3	192
	42	57	-2.14927	-2.21862	-2.89123	-2.86912	Non-randomised	3	192
	42	74	1.59381	0.954294	1.60438	NA	Non-randomised	3	192
	42	76	0.646768	1.92421	3.13984	3.12558	Non-randomised	3	192
	42	78	-1.23072	0.265333	-0.601798	-0.583269	Non-randomised	3	192
	42	86	-1.81606	-1.96045	-3.97373	-3.93012	Non-randomised	3	192
	42	90	-2.14773	-1.24629	1.53971	1.46051	Non-randomised	3	192
	42	106	0.436045	0.31916	-7.88942	-8.30575	Non-randomised	3	192
	42	109	0.436045	0.31916	-7.88942	-8.30575	Non-randomised	3	192
	42	116	-1.88409	1.20773	1.97786	2.02836	Non-randomised	3	192
	42	120	1.44505	0.067898	4.51482	4.62326	Non-randomised	3	192
	42	121	0.231736	-0.105937	4.41118	4.59265	Non-randomised	3	192
	42	134	0.478942	0.639728	3.54553	3.97804	Non-randomised	3	192
	42	156	0.468476	-0.515238	1.27467	1.25506	Non-randomised	3	192
	42	158	-0.0935667	1.57307	4.66457	4.6838	Non-randomised	3	192
	42	160	-1.36669	0.110991	0.199709	0.21077	Non-randomised	3	192
	43	5	0.943374	1.30457	-2.54109	-2.55235	Non-randomised	3	48
	43	19	-1.96523	-1.05331	-0.553211	-0.578232	Non-randomised	3	48
	43	20	1.24409	1.39601	-0.49265	-0.486026	Non-randomised	3	48
	43	31	0.771377	0.704419	1.6426	1.74024	Non-randomised	3	48
	43	45	-0.0758046	0.23698	1.3741	1.42715	Non-randomised	3	48
	43	49	-0.25653	-1.02887	-1.23009	-1.50395	Non-randomised	3	48
	43	50	-0.0877559	0.221359	-0.0482522	-0.0488362	Non-randomised	3	48
	43	76	-8.74985e-11	0.419784	-2.97042	-2.89946	Non-randomised	3	48
	43	116	0.36218	0.473157	2.05678	2.64471	Non-randomised	3	48
	43	120	0.481057	-0.475851	-3.21279	-3.52341	Non-randomised	3	48
	43	121	-0.439698	-0.0234514	-2.60837	-2.63232	Non-randomised	3	48
	43	128	-0.026667	0.404459	2.84506	2.92411	Non-randomised	3	48
	44	1	-0.211708	-0.478913	-1.52914	-1.24566	Non-randomised	4	80
	44	2	-0.211708	0.417389	0.476814	0.666518	Non-randomised	4	80
	44	5	-4.04419	-3.43834	-3.46449	-3.42131	Non-randomised	4	80
	44	6	-4.04419	-3.72775	-3.73052	-3.70708	Non-randomised	4	80
	44	11	-1.28603	-0.0902538	-0.138555	-0.0742596	Non-randomised	4	80
	44	12	-1.28603	-1.45041	-0.159087	-1.00623	Non-randomised	4	80
	44	13	-3.14219	-2.45978	-2.68664	-2.86904	Non-randomised	4	80
	44	14	-3.14219	-2.25181	-3.38788	-3.19298	Non-randomised	4	80
	44	15	-2.44634	-2.11139	-2.35269	-2.3271	Non-randomised	4	80
	44	16	-2.44634	-1.43746	-1.6786	-1.83432	Non-randomised	4	80
	45	1	-0.271593	0.881479	-0.183644	-0.182167	Non-randomised	5	60
	45	2	-4.40942	-1.44584	-1.0506	-1.03557	Non-randomised	5	60
	45	3	-4.16499	-1.23887	-0.718726	-0.710538	Non-randomised	5	60
	45	4	0.258091	0.340597	1.76635e-15	-7.74943e-16	Non-randomised	5	60
	45	5	-0.0413498	-0.666714	-2.39724	-2.37139	Non-randomised	5	60
	45	6	0.128695	-0.306396	-2.68735	-2.7735	Non-randomised	5	60
	45	7	-5.25673	-4.46217	-8.24834	-8.1955	Non-randomised	5	70
	45	8	2.54627e-15	-0.722335	-4.38562	-4.38119	Non-randomised	5	70
	45	9	-0.0641761	-0.682138	-2.88814	-2.86287	Non-randomised	5	70
	46	1	-6.71012	-1.93517	-4.11741	-4.0901	Randomised	3	1152
	47	1	10	5.00608	8.98349	8.80851	Non-randomised	3	2917
	47	2	6.98414	6.16822	10	10	Non-randomised	3	4034
	48	1	10	10	10	10	Non-randomised	4	12116
	48	2	-1.28593	2.2662	-2.72146	7.32429	Non-randomised	4	4567
	49	2	2.68372	1.38261	-3.04218	-2.75825	Randomised	15	746
	49	4	-0.0596211	-0.203752	-0.437824	-0.57793	Randomised	7	280
	49	5	5.24451	3.14487	0.0295231	0.0946462	Randomised	16	795
	49	6	2.92238	0.825377	0.84643	0.84541	Randomised	17	650
	49	7	0.74165	0.263311	1.36564	1.32098	Randomised	7	80
	49	8	1.52863	0.236031	1.48184	1.55677	Randomised	4	60
	49	10	2.5977	-0.00421432	1.3927	1.37342	Randomised	13	490
	49	11	-0.231477	-1.07401	-2.94346	-2.88101	Randomised	11	365
	49	12	6.10016	3.11767	2.55718	2.58666	Randomised	19	1125
	49	13	2.41729	1.04625	0.704822	0.758481	Randomised	10	250
	49	16	0.303548	0.862867	1.26133	1.41499	Randomised	6	45
	49	17	3.68351	2.09971	-1.20027	-0.774924	Randomised	12	315
	49	18	3.12648	-0.0291952	-5.03304	-4.81534	Randomised	19	1225
	49	19	4.37647	1.85791	1.4779	1.48444	Randomised	19	1125
	49	20	-3.47126	-1.7485	-3.16005	-3.08886	Randomised	10	205
	49	21	2.8889	0.486645	-2.23366	-1.83363	Randomised	14	340
	49	23	-0.75315	0.0637145	-2.01027	-2.52329	Randomised	7	320
	49	25	0.428019	1.12362	0.937897	0.923335	Randomised	5	55
	49	26	5.02864	-9.87608	-5.50709	-5.29278	Randomised	18	820
	49	28	0.510567	1.13282	-0.617104	-0.610924	Randomised	8	85
	49	29	-1.42359	-0.42952	-2.46787	-2.48454	Randomised	13	450
	49	33	-0.672912	0.463364	-0.797611	-0.78946	Randomised	7	250
	49	35	4.46792	3.15365	2.33727	2.36645	Randomised	13	375
	49	36	1.80391	1.03501	-0.963564	-0.800908	Randomised	8	320
	49	37	2.2926	0.959381	-2.84599	-2.71328	Randomised	11	155
	49	40	0.204033	0.29753	-0.405125	-0.460187	Randomised	7	320
	49	41	4.771	1.00608	-3.43022	-3.24433	Randomised	16	775
	49	42	6.54813	1.5471	-2.08796	-1.79634	Randomised	16	720
	49	43	1.47652	0.292286	-1.68405	-2.19197	Randomised	6	80
	49	44	0.283038	0.681804	0.144554	0.141077	Randomised	7	95
	49	48	0.694391	-0.254885	-2.29149	-2.20388	Randomised	10	260
	49	49	0.385647	-0.130566	-1.57802	-1.68543	Randomised	6	120
	49	50	3.03182	2.10207	1.36606	1.35631	Randomised	11	220
	49	51	1.07815	-1.04726	-1.65838	-1.50448	Randomised	19	873
	49	54	3.92164	-0.0269686	-2.73871	-2.60083	Randomised	19	820
	49	55	6.3217	2.39931	0.16031	0.210543	Randomised	19	825
	49	56	0.475582	6.26057e-13	-0.51136	-0.385251	Randomised	1	30
	49	57	-0.144818	0.0505838	-1.76634	-1.73787	Randomised	6	90
	49	58	1.70989	0.111864	-2.76091	-2.73867	Randomised	7	140
	49	60	0.553067	0.0497236	-0.995336	-0.69025	Randomised	5	50
	49	65	-1.06772	-1.15382	-1.58576	-0.68265	Randomised	5	55
	49	66	-2.31221	-1.05368	-2.8696	-2.84026	Randomised	12	235
	49	67	0.782171	-0.919936	-1.72705	-1.77129	Randomised	4	180
	49	69	2.36363	-1.4676	-2.0754	-2.11988	Randomised	14	365
	49	71	-0.600138	0.277917	-0.270774	-0.33067	Randomised	3	45
	49	72	1.24666	-0.850312	-1.88649	-2.08353	Randomised	10	200
	49	73	-0.135688	-1.08067	-1.54792	-1.86532	Randomised	5	45
	49	75	4.3935	0.585998	-4.76937	-4.95929	Randomised	13	490
	49	77	0.74608	-1.23768	-1.8529	-1.85064	Randomised	7	85
	49	78	0.494698	0.966146	1.30317	1.27256	Randomised	4	40
	49	80	0.57782	-0.895375	-1.31688	-1.83436	Randomised	7	95
	49	82	0.283678	-1.35172	-1.78181	-1.90105	Randomised	9	135
	49	83	1.93366	-0.213495	-4.00036	-3.9543	Randomised	15	440
	49	84	1.4293	1.35091	-1.43644	-1.44753	Randomised	15	325
	49	86	1.48235	0.00207233	-3.79881	-3.43485	Randomised	12	352
	49	87	1.70646	0.412574	-0.97993	-1.02176	Randomised	12	230
	49	88	0.480094	0.0491449	-1.5208	-2.30817	Randomised	5	170
	49	89	0.873014	-0.499616	-2.0477	-2.01652	Randomised	7	115
	49	90	0.981485	0.442372	2.57379	2.34924	Randomised	10	105
	49	93	-0.365691	0.711926	1.81559	1.99333	Randomised	4	45
	49	94	0.486272	1.26925	1.54565	1.36272	Randomised	2	35
	49	95	0.750983	0.0946225	-2.22248	-2.50469	Randomised	7	140
	49	98	1.31266	0.909977	1.53094	1.40781	Randomised	6	110
	49	100	0.642885	0.660405	-1.10574	-1.1091	Randomised	7	150
	49	101	1.58088	-1.0385	-2.54325	-2.52	Randomised	13	315
	49	102	0.000672677	0.153501	-0.143087	-0.157301	Randomised	4	55
	49	106	3.70639	0.84107	-2.08674	-2.04603	Randomised	17	460
	49	110	-0.580875	-0.940915	-1.39073	-1.51965	Randomised	4	30
	49	129	2.87357	-0.599792	-0.455137	-0.44901	Randomised	12	280
	49	131	0.792773	1.49323	1.60869	1.64365	Randomised	6	110
	49	132	-1.11255	-0.998338	-1.89565	-2.18427	Randomised	6	170
	49	134	3.69701	0.393787	-0.973593	-1.08429	Randomised	17	840
	49	135	2.38295	-0.618218	0.0623587	-0.0101338	Randomised	18	770
	49	136	3.45913	0.630604	1.51254	1.52917	Randomised	10	540
	49	137	2.25727	0.704019	-0.0106084	0.0246397	Randomised	18	950
	49	139	0.836974	0.126728	-2.57377	-2.35357	Randomised	10	145
	49	140	1.7195	-0.500753	-0.639526	-0.939032	Randomised	9	120
	49	143	1.23249	1.07578	1.67584	1.3105	Randomised	2	35
	49	144	1.06326	-0.536382	-1.91022	-1.91092	Randomised	7	165
	49	148	-0.482994	-1.70277	-3.40359	-3.26759	Randomised	19	1345
	49	149	1.99906	-0.228767	-3.40408	-3.33482	Randomised	13	365
	49	151	1.5393	-0.294055	-0.215159	-0.345375	Randomised	10	305
	49	152	3.88671	1.69482	-3.81287	-2.52746	Randomised	16	510
	49	153	-0.20346	-0.405649	-2.20982	-2.08396	Randomised	11	175
	49	154	1.02263	-0.783738	0.35636	0.0694753	Randomised	12	175
	49	155	0.302505	-0.403914	-1.64626	-2.12788	Randomised	9	170
	49	156	0.751164	-0.396294	1.65357	1.79823	Randomised	9	200
	49	157	1.24036	0.0151088	-2.04391	-1.96279	Randomised	7	115
	49	158	1.87745	0.113458	-1.55887	-1.74426	Randomised	10	195
	49	160	1.52218	0.410387	-4.40257	-4.31282	Randomised	17	714
	49	162	-0.843612	-0.565247	-1.62358	-2.7599	Randomised	8	150
	49	163	0.153885	-1.19969	-0.408393	-0.382902	Randomised	9	145
	49	164	-0.343304	-0.993526	1.61104	1.58881	Randomised	8	140
	49	165	3.55121	0.237918	-1.1031	-1.1092	Randomised	17	820
	49	166	1.1817	-0.320987	0.879163	0.879542	Randomised	14	150
	49	168	1.58369	0.705237	-2.39793	-2.44077	Randomised	5	150
	49	169	1.3676	-0.752927	-0.187896	-0.208439	Randomised	6	75
	49	170	1.82677	-0.24963	-1.08487	-1.05186	Randomised	6	205
	49	172	2.17038	0.650676	-0.979856	-0.749938	Randomised	10	160
	49	173	1.87733	1.2483	0.52011	0.42794	Randomised	8	160
	49	174	0.734421	0.0218867	0.522415	0.553426	Randomised	8	100
	49	175	2.56118	0.675766	4.34343	2.55199	Randomised	11	330
	49	176	0.49685	0.0789795	1.51154	1.48563	Randomised	6	85
	49	181	1.48298	-0.309652	-0.159345	-0.162322	Randomised	14	495
	49	183	0.478805	-0.274694	-0.695095	-0.641249	Randomised	4	60
	49	184	-0.519865	0.123325	-0.0263684	-0.0335374	Randomised	4	135
	49	185	0.104237	-0.951089	0.0998001	0.101404	Randomised	8	105
	49	188	1.91064	-2.83465	-0.26668	-0.310473	Randomised	19	1240
	49	189	1.82678	1.05137	-0.175045	-0.191275	Randomised	9	170
	49	190	0.332407	-1.12876	-3.03649	-2.83895	Randomised	16	610
	49	194	2.0772	1.29921	2.74702	2.6909	Randomised	3	120
	49	195	3.09936	1.40704	1.30031	1.30266	Randomised	15	485
	49	196	1.57921	1.19667	-0.390498	-0.493787	Randomised	9	165
	49	199	1.71181	1.01614	-2.11365	-2.09351	Randomised	14	735
	49	200	0.486789	-1.24536	1.65917	1.64894	Randomised	19	1095
	49	201	-1.32796	-1.24838	-1.00269	-0.937534	Randomised	9	175
	49	202	-1.47079	-0.776828	-1.37965	-1.87292	Randomised	6	70
	49	204	1.83643	1.65651	1.39777	1.44988	Randomised	8	95
	49	211	0.303652	-0.298033	-0.809473	-0.484149	Randomised	4	80
	49	212	4.11205	2.06755	1.21087	1.20511	Randomised	19	1020
	49	214	2.46571	0.903585	-1.56439	-1.5567	Randomised	10	235
	49	218	-0.282701	-2.12575	-1.28146	-1.27666	Randomised	15	290
	49	223	2.13764	0.222764	-0.441012	-0.440165	Randomised	17	550
	49	224	0.382391	0.168548	0.840406	0.930446	Randomised	4	55
	49	228	2.32109	-0.0569814	1.07293	1.10243	Randomised	8	175
	49	229	0.654927	-1.14958	-1.7432	-1.82766	Randomised	8	120
	49	231	2.27344	1.60628	0.259244	0.183301	Randomised	8	125
	49	234	0.51822	-1.35392	-3.01839	-3.01814	Randomised	14	315
	49	237	1.7487	1.95817	1.86795	1.94783	Randomised	9	105
	49	240	0.587086	0.700574	-0.320292	-0.335546	Randomised	9	140
	49	243	0.922275	-0.762423	-1.86438	-1.89139	Randomised	4	70
	49	247	0.461569	0.617578	-0.00569806	0.19849	Randomised	3	25
	49	251	0.146807	-0.228906	0.758411	0.793455	Randomised	14	265
	49	253	2.52008	1.48644	1.52288	1.51628	Randomised	10	185
	49	254	0.235462	-1.52114	-1.97629	-1.96554	Randomised	4	70
	49	258	1.49379	0.507931	1.84564	1.71044	Randomised	5	50
	49	259	2.9897	1.2564	1.07433	1.10704	Randomised	13	245
	49	261	0.475582	-1.03922e-12	0.55687	0.420294	Randomised	2	30
	49	263	0.0464498	-0.643548	-0.240819	-0.357835	Randomised	8	75
	49	267	0.882916	-1.69059	-1.45998	-1.45841	Randomised	14	355
	49	269	1.07294	1.36675	2.10253	2.15746	Randomised	7	75
	49	273	0.243219	-0.597725	-1.47505	-1.22353	Randomised	3	45
	49	275	0.952909	-0.626757	1.26827	0.990669	Randomised	5	125
	49	283	-1.08581	-0.434883	-0.0906851	-0.0606246	Randomised	9	105
	49	284	1.81997	0.445668	0.207098	0.431915	Randomised	10	150
	49	286	0.659813	-1.1473	-1.58631	-1.51551	Randomised	8	110
	49	288	0.697837	0.239053	1.73815	1.72431	Randomised	12	155
	49	291	1.46562	0.217416	2.33692	2.56771	Randomised	6	105
	49	301	4.43848	2.14369	2.0115	2.16002	Randomised	16	370
	49	305	1.37165	0.526859	0.848184	0.85066	Randomised	7	120
	49	307	0.82797	-1.36357	-1.762	-1.72217	Randomised	11	185
	49	313	1.15887	0.0911324	0.234366	0.2299	Randomised	13	215
	49	314	0.675405	-1.21113	0.732579	0.727595	Randomised	13	250
	49	323	3.09301	-0.594891	1.21266	1.22713	Randomised	16	420
	49	324	3.49125	0.0888715	0.39834	0.30835	Randomised	18	730
	49	325	3.47805	1.45327	-0.938742	-0.524599	Randomised	10	235
	49	326	4.16009	2.04349	2.16774	2.148	Randomised	15	330
	49	327	0.409161	-0.613903	-1.20247	-1.13497	Randomised	6	85
	49	328	2.29225	0.911502	-0.622802	-0.610052	Randomised	11	195
	49	329	3.11092	0.666548	-0.760394	-0.711595	Randomised	16	535
	49	332	0.170677	-0.351967	-0.0598134	-0.0523378	Randomised	4	40
	49	334	0.260533	-0.221863	-1.1563	-1.06197	Randomised	4	40
	49	342	1.39274	0.262625	-1.70758	-1.80164	Randomised	5	85
	49	346	2.85012	-0.364786	3.80869	3.65399	Randomised	13	310
	49	348	0.924949	0.109432	0.297466	0.276707	Randomised	13	444
	49	349	-0.69675	0.117793	-0.339317	-0.493673	Randomised	4	50
	49	353	2.78522	0.130569	-2.68868	-2.74098	Randomised	15	390
	49	354	1.91201	0.167586	1.04212	1.05216	Randomised	11	220
	49	364	0.456137	0.666403	0.350075	0.342953	Randomised	3	20
	49	365	-1.17375	-0.377879	-1.49913	-1.48383	Randomised	9	75
	49	367	1.79006	0.197632	-0.580864	-0.61025	Randomised	9	190
	49	369	2.00613	-0.013963	0.718982	0.706471	Randomised	9	150
	49	370	0.802305	0.511774	1.03313	1.12703	Randomised	7	100
	49	372	3.20684	0.249166	1.11862	0.605817	Randomised	17	635
	49	373	-0.667848	-0.284462	-1.04787	-1.57454	Randomised	6	100
	49	376	0.343121	0.573153	1.05791	1.22736	Randomised	7	80
	49	378	1.52013	0.76941	1.83294	1.80742	Randomised	7	75
	49	383	2.22262	1.28758	3.00798	2.95862	Randomised	10	125
	49	385	2.59984	0.152188	0.00918297	0.0206266	Randomised	17	485
	49	386	0.641701	0.80109	1.67519	1.87429	Randomised	5	55
	49	387	1.4537	0.269369	0.757059	0.798987	Randomised	4	30
	49	389	1.28384	-0.614461	0.428301	0.569477	Randomised	8	150
	49	390	0.486272	0.269842	1.11033	0.863217	Randomised	3	35
	49	391	1.7914	-0.156738	-0.389564	-0.322788	Randomised	10	185
	49	394	0.870995	-0.0682543	2.03468	1.97914	Randomised	6	105
	49	398	0.881969	0.811551	1.44303	1.53514	Randomised	6	75
	49	401	0.96198	0.994994	1.8674	1.82408	Randomised	5	55
	49	404	0.819737	-0.93043	0.509613	0.506755	Randomised	6	165
	49	405	1.99724	0.258708	1.04613	0.967693	Randomised	11	170
	49	406	-0.602532	0.273756	1.20791	1.18853	Randomised	5	35
	49	408	-0.0285565	0.184443	2.25708	2.24828	Randomised	11	135
	49	410	-1.24906	-1.14369	-1.58877	-2.01114	Randomised	6	115
	49	413	0.0886918	-0.0733449	-1.78807	-2.19612	Randomised	5	110
	49	414	2.29791	-0.14041	-1.10914	-1.13779	Randomised	9	160
	49	416	0.185034	-0.177487	-1.4297	-1.75233	Randomised	6	75
	49	418	1.76023	0.848002	0.693387	0.881779	Randomised	6	90
	49	419	5.81478	0.594436	4.85097	4.8441	Randomised	19	575
	49	420	-0.835547	-0.591237	1.44207	1.51406	Randomised	7	130
	49	422	1.7751	0.869074	-0.540451	-0.529574	Randomised	5	105
	49	423	3.15371	0.466586	1.74157	1.84151	Randomised	10	205
	49	424	1.52465	-0.625027	-0.597887	-0.557746	Randomised	10	125
	49	425	0.613892	-0.944629	-1.55676	-1.29088	Randomised	5	70
	49	427	0.475582	2.31493e-13	-0.124698	-0.0931267	Randomised	2	30
	49	428	0.778021	-0.0818224	0.952605	1.01012	Randomised	3	60
	49	429	0.85622	0.320174	-0.387359	-0.487873	Randomised	9	140
	49	430	0.50656	2.99582e-08	-1.19404	-1.11715	Randomised	3	60
	49	431	-1.59675	-1.54658	-0.639312	-0.666013	Randomised	7	200
	49	432	-0.095467	-1.43183	-1.43461	-1.40055	Randomised	14	770
	49	433	1.16455	0.292807	4.15555	3.91249	Randomised	13	440
	49	437	2.2198	-0.468709	-1.09072	-1.27897	Randomised	7	110
	49	439	1.30466	-0.289894	0.974498	0.923607	Randomised	10	130
	49	440	0.363652	-0.0247275	-1.27425	-1.39806	Randomised	3	40
	49	441	3.53353	1.31421	1.47165	1.46904	Randomised	13	265
	49	445	0.50508	-0.292274	1.3159	1.4193	Randomised	4	65
	49	448	2.31114	-0.328581	-1.17912	-1.10928	Randomised	16	330
	49	449	-0.319979	-0.392651	1.30694	1.22761	Randomised	10	373
	49	452	3.42008	0.567856	2.32395	2.31023	Randomised	19	1073
	49	455	0.15372	-0.0638893	-0.838122	-1.81462	Randomised	5	120
	49	458	2.61163	0.208587	-2.42169	-2.46816	Randomised	17	540
	49	459	2.73826	-0.391336	-5.01202	-4.92557	Randomised	17	815
	49	460	2.41537	-0.374494	-3.73237	-3.62415	Randomised	17	635
	49	462	0.368195	1.64612	1.09272	0.98174	Randomised	7	105
	49	463	1.23895	1.15485	2.02387	1.52469	Randomised	8	155
	49	464	0.705082	-0.559914	-2.51751	-2.53586	Randomised	8	325
	49	465	3.16816	1.12134	0.616568	0.603257	Randomised	14	295
	49	466	3.73923	-0.667833	-3.91171	-3.94724	Randomised	16	685
	49	467	3.04266	0.472163	-2.32848	-2.36322	Randomised	15	540
	49	468	1.51289	-0.670224	-2.65818	-2.77881	Randomised	9	445
	49	469	0.910318	0.0942062	0.0674132	0.17907	Randomised	2	115
	49	471	1.01398	-0.794148	-1.34764	-1.42873	Randomised	9	270
	49	472	0.703245	-0.677471	-0.395944	-0.581019	Randomised	9	155
	49	473	-0.679471	-0.190236	-0.764096	-0.923341	Randomised	5	55
	49	475	2.71671	0.838718	-3.83955	-3.67085	Randomised	17	670
	49	477	3.47558	0.53928	-2.77308	-2.70342	Randomised	12	440
	49	478	3.15746	0.222667	-1.11035	-1.13345	Randomised	12	665
	49	480	4.74559	0.151068	1.66422	1.62232	Randomised	15	490
	49	481	-1.7949	-1.80042	-1.66448	-1.66654	Randomised	7	320
	49	483	1.1029	-0.0961215	-1.6556	-1.72473	Randomised	6	75
	49	484	3.12847	0.913087	1.94373	1.94077	Randomised	10	245
	49	485	1.76746	0.869083	0.951061	1.02148	Randomised	8	115
	49	487	1.67722	2.20328	1.54636	1.5397	Randomised	7	95
	49	488	1.08274	-0.352203	-0.0556371	-0.0629236	Randomised	15	410
	49	490	5.25569	2.30447	-0.0862964	-0.036691	Randomised	18	1110
	49	491	2.72959	1.1035	-0.676309	-0.677722	Randomised	12	205
	49	492	2.42055	0.38816	-1.39542	-1.39035	Randomised	15	350
	49	493	3.88894	2.53612	2.53037	2.73553	Randomised	15	680
	49	495	0.366241	0.37173	-0.38074	-0.37566	Randomised	3	60
	49	496	1.35608	-0.956371	-0.882376	-0.943191	Randomised	13	330
	49	497	4.17475	1.35338	3.72735	3.69047	Randomised	14	480
	49	498	2.98823	1.81972	1.50094	1.56021	Randomised	10	260
	49	499	3.32466	0.775667	3.46865	3.21481	Randomised	17	495
	49	501	3.34479	0.695799	-0.541584	-0.549418	Randomised	15	575
	49	502	0.551557	0.232757	-1.20341	-1.21656	Randomised	9	130
	49	503	1.28609	-1.03592	-0.638016	-0.933728	Randomised	16	680
	49	504	4.2478	1.6461	-0.738817	-0.688856	Randomised	18	805
	49	505	2.56051	0.832187	-2.24733	-1.82229	Randomised	11	225
	49	506	2.25289	-0.0312613	2.38653	2.63465	Randomised	8	105
	49	509	3.15891	1.562	0.0263415	0.239409	Randomised	11	195
	49	511	0.612277	1.18445	1.55738	1.56573	Randomised	5	65
	49	512	3.61898	0.285503	0.703894	0.704607	Randomised	18	670
	49	513	3.30168	2.0981	3.15904	2.4635	Randomised	11	180
	49	515	1.02	0.336315	-1.26873	-1.12036	Randomised	8	225
	49	517	1.03167	-0.885847	1.86413	1.87213	Randomised	15	310
	49	518	0.171774	-0.315902	1.87248	2.76372	Randomised	5	105
	49	519	0.454551	0.698172	2.00105	2.31388	Randomised	8	150
	49	522	0.839781	-0.224726	0.391993	0.380915	Randomised	5	75
	49	523	2.15674	0.708923	1.32442	1.33616	Randomised	15	405
	49	526	2.43345	0.977882	0.627757	0.606034	Randomised	12	500
	49	527	4.17711	1.0204	2.17238	2.16846	Randomised	10	480
	49	529	1.18522	1.21831	-0.386065	-0.216122	Randomised	10	245
	49	532	4.3354	1.08634	0.544198	0.552184	Randomised	15	375
	49	536	2.13524	0.537425	-0.487879	-0.383936	Randomised	11	110
	49	538	2.62682	0.849177	-0.72897	-0.672437	Randomised	10	255
	49	539	4.25265	0.801102	0.245973	0.224089	Randomised	15	455
	49	540	0.530974	-0.00916096	1.08996	2.1548	Randomised	7	100
	49	542	-1.05069	-0.734948	-0.451701	-0.457053	Randomised	5	130
	49	543	4.38099	1.433	3.36286	3.34732	Randomised	15	355
	49	544	0.49464	-0.700628	-0.584173	-0.643316	Randomised	16	505
	49	545	0.342333	0.878819	1.82685	1.8011	Randomised	7	140
	49	546	1.4139	-1.25578	-1.21481	-1.21001	Randomised	9	175
	49	549	3.14685	1.67727	2.9775	2.99927	Randomised	10	215
	49	550	0.995986	0.279304	-0.104338	-0.114212	Randomised	11	270
	49	551	1.27764	0.313422	2.08081	1.80844	Randomised	13	315
	49	553	0.166967	0.590847	1.91166	1.84866	Randomised	7	215
	49	554	-0.765773	0.345986	2.38462	2.34301	Randomised	8	95
	49	556	0.388064	0.64594	1.35044	1.42173	Randomised	4	45
	49	560	1.28378	0.351003	1.09471	1.12038	Randomised	16	455
	49	562	3.23061	1.29249	2.5646	2.6481	Randomised	11	260
	49	564	2.33393	-1.16717	1.83799	1.60019	Randomised	12	251
	49	565	3.03274	1.1776	-0.187657	-0.0855369	Randomised	17	315
	49	566	1.83134	0.340684	2.17448	2.1253	Randomised	4	110
	49	567	0.210121	-0.21946	-0.924761	-0.909548	Randomised	7	55
	49	568	2.16244	0.296603	2.74529	2.58585	Randomised	10	260
	49	569	-1.37538	-1.44076	-1.21728	-1.25934	Randomised	3	50
	49	573	0.156883	0.633832	0.651128	0.651572	Randomised	6	200
	49	576	-1.05013	0.00135357	1.69385	1.69095	Randomised	6	70
	49	577	3.17887	1.9701	2.07553	2.1037	Randomised	14	245
	49	578	0.501511	-1.06257	-1.47944	-1.21324	Randomised	4	45
	49	579	0.676707	-0.271327	-0.720776	-0.672689	Randomised	6	115
	49	581	0.703666	0.13215	-0.610321	-0.658288	Randomised	6	95
	49	582	2.53355	-0.436726	-4.30699	-4.29686	Randomised	12	275
	49	585	4.76807	2.83685	2.59936	2.75703	Randomised	17	810
	49	586	2.01975	0.187818	-0.0576536	-0.00383067	Randomised	19	1160
	49	587	1.88034	0.282587	-1.59296	-1.58187	Randomised	15	285
	49	590	1.23417	-1.04268	-2.15697	-2.13495	Randomised	16	410
	49	592	2.52049	0.926361	2.10909	2.04265	Randomised	11	335
	49	593	3.29427	0.294342	1.3151	1.30924	Randomised	15	455
	49	594	2.2185	0.125661	2.60857	1.81653	Randomised	13	440
	49	597	0.669746	-0.403178	-2.10571	-1.7365	Randomised	12	225
	49	602	-0.284177	-1.1457	-1.65765	-1.69409	Randomised	8	125
	49	605	1.36904	0.512405	-2.98867	-2.96437	Randomised	12	250
	49	607	2.96766	0.806391	-2.9637	-3.00312	Randomised	10	170
	49	610	1.8447	-0.624256	-0.396962	-0.439318	Randomised	17	660
	49	612	1.64349	-0.730948	-1.41959	-1.28883	Randomised	11	175
	49	613	0.829399	-0.265682	-1.0738	-1.083	Randomised	3	35
	49	614	1.33688	-0.339494	-1.60123	-1.49201	Randomised	6	115
	49	615	0.510881	0.0179131	-0.920668	-0.874463	Randomised	4	50
	49	616	2.93986	0.217269	-4.0766	-3.9779	Randomised	15	530
	49	617	3.67877	1.23004	-1.97955	-2.02742	Randomised	15	295
	49	623	1.52219	0.557195	-2.16396	-2.16041	Randomised	12	330
	49	624	0.389113	-0.961115	-2.11816	-2.09577	Randomised	7	120
	49	627	5.31199	2.54654	2.13207	2.17967	Randomised	15	510
	49	630	0.515866	-0.0439763	-1.09215	-1.4196	Randomised	3	60
	49	631	3.18364	1.79508	0.297708	0.262816	Randomised	19	890
	49	632	2.25135	-1.49127	-1.46261	-1.53154	Randomised	16	540
	49	634	-0.234472	-0.502132	-4.28416	-4.09589	Randomised	12	350
	49	635	0.668487	0.0332216	-1.79303	-1.7392	Randomised	7	85
	49	636	1.57035	0.382683	-1.83525	-1.89316	Randomised	4	60
	49	648	-0.182594	-0.907378	-2.55433	-2.59487	Randomised	14	321
	49	649	0.475582	-8.35206e-13	0.587035	0.443636	Randomised	2	30
	49	651	-0.468659	-0.948174	0.358321	0.355627	Randomised	13	206
	49	658	0.518394	-0.0590606	1.19325	1.14159	Randomised	3	40
	49	664	0.174119	-0.413799	-1.50919	-1.21976	Randomised	10	278
	49	665	0.257443	0.474321	-0.0653728	-0.0528075	Randomised	7	220
	49	666	-1.48936	-1.48347	-1.03734	-1.02741	Randomised	7	215
	49	667	-0.792901	-0.706538	-0.805797	-0.811146	Randomised	7	210
	49	669	-0.727308	-0.169737	-1.16392	-0.970393	Randomised	4	40
	49	676	2.12724	0.539139	0.228971	0.244605	Randomised	9	175
	49	677	1.87746	0.267339	0.452022	0.582222	Randomised	7	250
	49	678	0.996177	0.0461381	-0.91374	-0.885202	Randomised	9	246
	49	695	1.43708	0.30731	0.772711	0.543177	Randomised	8	100
	49	698	2.55838	-0.949267	-0.335635	-0.563008	Randomised	13	435
	49	705	2.20713	2.56529	2.29103	2.57532	Randomised	6	133
	49	708	0.15996	-0.302701	-0.248702	-0.166273	Randomised	8	185
	49	714	1.35815	-1.23673	3.58783	3.65339	Randomised	13	346
	49	716	-0.962086	-0.716602	-1.42488	-1.91822	Randomised	3	60
	49	717	1.92162	0.837767	2.43431	2.2982	Randomised	8	244
	49	718	2.06522	-1.19062	-2.55328	-2.55871	Randomised	11	241
	49	720	4.07873	6.20539	1.04159	1.03882	Randomised	17	780
	49	724	0.675848	-0.133524	1.76279	1.82497	Randomised	3	81
	49	725	3.76932	-0.39888	-0.760861	-0.783852	Randomised	14	498
	49	726	0.555742	0.947014	1.21348	1.23059	Randomised	6	90
	49	727	0.671469	-0.33281	1.72769	1.66526	Randomised	2	71
	49	729	3.32998	0.00243121	0.125593	0.186106	Randomised	16	406
	49	733	1.51451	0.321962	2.44981	2.44648	Randomised	5	108
	49	735	0.497729	-0.0139488	1.46225	1.75991	Randomised	4	93
	49	737	2.597	0.703952	0.59669	0.483801	Randomised	16	523
	49	738	4.4346	1.22373	-2.40171	-2.21079	Randomised	15	408
	49	739	0.294666	-0.376328	-1.0744	-1.10734	Randomised	4	73
	49	741	-2.9662	-2.44324	-2.5515	-2.71027	Randomised	11	309
	49	748	-1.1157	-0.784303	0.104216	0.0652917	Randomised	8	215
	49	749	2.78362	0.598432	3.81915	3.32371	Randomised	18	636
	49	750	0.671276	0.179618	-2.21875	-2.39544	Randomised	6	139
	49	751	0.52499	0.11557	0.163959	-0.338218	Randomised	3	75
	49	752	1.94521	0.163528	-3.7341	-3.63065	Randomised	11	366
	49	754	3.25804	1.05008	-3.48848	-3.42856	Randomised	16	433
	49	755	3.69203	1.23459	3.56027	3.73413	Randomised	19	1496
	49	756	0.893696	0.159204	1.97779	2.29675	Randomised	3	80
	49	757	3.42557	0.0760576	-4.01372	-3.7551	Randomised	18	789
	49	759	3.90955	0.228103	1.35385	1.31302	Randomised	19	1480
	49	761	1.84064	-0.178284	-2.50062	-2.37416	Randomised	17	691
	49	767	2.77818	0.818539	2.12618	2.09527	Randomised	17	703
	49	769	4.88432	1.54809	1.82308	1.97152	Randomised	18	848
	49	770	1.75168	0.521008	0.595175	0.807817	Randomised	14	470
	49	773	1.28472	-0.00843921	2.39788	2.39558	Randomised	9	185
	49	774	0.519328	-0.479657	-0.880896	-1.0498	Randomised	4	65
	49	775	1.50385	-0.639892	-1.64596	-1.71695	Randomised	16	706
	49	776	-1.21732	-1.02949	0.0458298	0.0141479	Randomised	5	55
	49	777	3.38315	0.89564	-2.05609	-1.9453	Randomised	10	268
	49	778	1.49829	-0.96628	-2.68771	-2.55933	Randomised	15	584
	49	779	1.8643	-0.361882	1.53083	1.2161	Randomised	10	193
	49	780	1.80493	-0.238038	0.140456	-0.154645	Randomised	14	573
	49	785	5.09708	2.26433	0.784969	1.03435	Randomised	19	1360
	49	791	0.475582	1.16835e-12	-1.16705	-0.924553	Randomised	2	30
	49	795	3.68417	0.190392	1.9325	1.93286	Randomised	18	781
	49	796	4.0237	1.13078	-2.45258	-2.35316	Randomised	15	429
	49	797	0.724017	-0.0461963	1.58913	1.62234	Randomised	3	60
	49	798	3.6545	1.17615	-2.78107	-2.45304	Randomised	14	364
	49	801	0.35083	0.0840654	-0.728953	-0.931109	Randomised	5	90
	49	802	0.355111	0.469459	2.77918	2.53188	Randomised	15	633
	49	803	0.215249	-0.253331	-0.736274	-0.829554	Randomised	11	295
	49	804	-0.652606	-1.06215	-0.865146	-1.31161	Randomised	10	328
	49	805	0.630227	0.848819	0.879063	0.977159	Randomised	7	125
	49	806	0.483138	0.0193625	-0.810911	-0.846404	Randomised	7	70
	49	808	1.83671	-0.143187	-1.55044	-1.50714	Randomised	9	198
	49	815	3.18432	1.47851	2.10344	1.94407	Randomised	18	863
	49	816	2.83403	1.71025	4.2408	4.19968	Randomised	19	939
	49	822	0.486272	0.406323	0.0436315	0.0821494	Randomised	3	35
	49	826	-0.442175	-0.369476	-0.51749	-0.469948	Randomised	5	95
	49	829	0.998748	0.448448	-0.170633	-0.241917	Randomised	4	50
	49	830	0.652701	-0.241096	-3.63384	-3.38546	Randomised	18	586
	49	831	1.25075	0.120727	1.85139	1.84301	Randomised	6	120
	49	832	-0.165458	-0.339746	2.28052	2.27091	Randomised	5	143
	49	833	0.811702	-0.275898	-2.82317	-2.8388	Randomised	11	198
	49	836	1.36717	0.669514	1.81642	1.46234	Randomised	5	55
	49	842	0.466798	-0.707217	-0.310009	-0.280747	Randomised	12	307
	49	843	0.0421516	-0.362947	-1.91506	-2.09009	Randomised	9	190
	49	844	-1.80881	-1.76921	-2.78473	-2.75763	Randomised	18	588
	49	846	0.475582	-2.92321e-12	0.0502338	0.0374987	Randomised	2	30
	49	847	1.60048	0.762252	-2.23751	-2.27782	Randomised	11	196
	49	848	3.59316	1.13084	3.90193	3.77477	Randomised	10	283
	49	849	1.19102	-0.625538	2.74293	2.73927	Randomised	10	301
	49	852	0.0290912	-0.358991	0.237073	0.317106	Randomised	2	35
	49	853	0.717824	-0.251813	-0.366131	-0.372831	Randomised	5	80
	49	854	1.96705	-0.445163	2.43963	2.51401	Randomised	5	88
	49	855	1.6656	0.250491	1.01999	1.0901	Randomised	5	55
	49	856	-0.183408	0.0824875	1.53622	0.801191	Randomised	4	90
	49	857	6.31199	2.27294	-2.94238	-2.89018	Randomised	18	876
	49	859	1.83677	0.817467	0.899727	0.799114	Randomised	8	175
	49	862	1.16775	0.248345	1.25358	1.07945	Randomised	2	55
	49	866	0.51362	-1.0083	-0.825917	-0.809912	Randomised	9	130

## Sheet: Supplementary Figure 1
Supplementary Figure 1
	dataset_id	comparison_id	ba	baci_did	ci	baci_lagged	randomised	num_site	num_obs
	1	1	-0.433322	-0.523126	-0.323066	-0.323066	Non-randomised	6	24
	1	2	-0.272694	-2.05332	-2.32204	-2.32204	Non-randomised	6	24
	2	1	-0.750108	-0.897859	-0.83912	-0.890951	Non-randomised	5	60
	3	2	-1.25276	0.202524	-1.25276	2.98529	Non-randomised	6	36
	3	5	-0.836248	1.10966	0.955511	1.32661	Non-randomised	6	36
	3	8	-2.67415	-0.189242	0.693147	0.672035	Non-randomised	6	36
	3	15	0.448025	1.06113	1.71172	1.64209	Non-randomised	6	36
	3	16	2.19165	1.21082	2.4148	2.41781	Non-randomised	6	36
	3	17	0.523248	0.380147	0.587787	0.531638	Non-randomised	6	36
	3	24	-0.125163	1.26113	2.70805	2.1487	Non-randomised	6	36
	3	25	-1.38629	-0.693147	-1.20397	-0.588127	Non-randomised	6	36
	3	27	-1.33977	-0.194642	0.04652	0.0456229	Non-randomised	6	36
	3	29	-0.676618	0.227094	0.645138	0.581274	Non-randomised	6	36
	3	32	-1.96166	-0.107767	-0.367725	-0.236823	Non-randomised	6	36
	3	35	-0.223144	-0.223144	0.693147	0.916792	Non-randomised	6	36
	3	36	-0.916291	-1.3375	-0.693147	-0.93195	Non-randomised	6	36
	3	37	-1.65823	-0.559616	1.38629	0.973224	Non-randomised	6	36
	3	38	-0.372675	1.36193	1.23676	1.24342	Non-randomised	6	36
	4	1	0.311809	0.380512	0.236753	0.236753	Randomised	6	108
	4	2	0.0164226	0.531521	0.425726	0.425726	Randomised	6	108
	4	3	0.778299	0.811627	0.216413	0.216413	Randomised	6	108
	4	4	0.364703	-0.189089	0.693501	0.693501	Randomised	6	108
	4	5	1.54038	1.61531	0.699374	0.699374	Randomised	6	108
	4	6	0.74233	-0.612932	-0.330641	-0.330641	Randomised	6	108
	4	7	1.38848	-0.203768	-0.127588	-0.127588	Randomised	6	108
	4	10	2.29759	0.736533	-0.347875	-0.347875	Randomised	6	108
	4	11	2.75167	0.318548	-0.350473	-0.350473	Randomised	6	108
	4	12	0.902963	-0.259943	-0.134795	-0.134795	Randomised	6	108
	4	13	0.826761	-0.243743	-0.119788	-0.119788	Randomised	6	108
	4	14	0.0730981	-0.423699	-0.298022	-0.298022	Randomised	6	108
	4	15	-0.0327755	-0.146609	-0.188947	-0.188947	Randomised	6	108
	4	16	-0.750103	-0.236806	-0.196237	-0.196237	Randomised	6	108
	4	17	-0.720531	-0.233584	-0.0714591	-0.0714591	Randomised	6	108
	4	18	-0.0249002	-0.303038	-0.0683112	-0.0683112	Randomised	6	108
	4	19	-0.156079	-0.159422	-0.11475	-0.11475	Randomised	6	108
	4	20	0.53738	0.067052	0.0915667	0.0915667	Randomised	6	108
	4	21	0.280054	0.0213916	0.0694654	0.0694654	Randomised	6	108
	4	22	0.891691	0.865098	0.530749	0.530749	Randomised	6	108
	4	23	0.66264	0.611312	0.387774	0.387774	Randomised	6	108
	4	24	-0.13298	-0.0942546	-0.0233425	-0.0233425	Randomised	6	108
	4	25	-0.268627	-0.170006	-0.0324618	-0.0324618	Randomised	6	108
	4	28	-0.245196	0.380795	0.017192	0.017192	Randomised	6	108
	4	29	-0.225842	0.184533	-0.0365515	-0.0365515	Randomised	6	108
	4	30	0.16169	0.0527313	-0.058012	-0.058012	Randomised	6	108
	4	31	-1.10404	0.47179	0.557121	0.557121	Randomised	6	108
	4	32	0.0113278	0.525197	0.595903	0.595903	Randomised	6	108
	4	33	-0.12002	-2.42003	-2.20963	-2.20963	Randomised	6	108
	4	34	0.930187	-0.842333	-0.629488	-0.629488	Randomised	6	108
	4	35	0.0547061	-0.0573017	0.0975277	0.0975277	Randomised	6	108
	4	36	-0.0466893	-0.120421	0.0506299	0.0506299	Randomised	6	108
	4	37	3.9582	3.60614	2.48037	2.48037	Randomised	6	108
	4	38	1.88097	1.97685	1.12088	1.12088	Randomised	6	108
	4	41	0.327403	-0.280086	-0.60812	-0.60812	Randomised	6	108
	4	42	-0.699522	-0.411887	-0.596563	-0.596563	Randomised	6	108
	4	43	1.60132	0.653844	-1.46496	-1.46496	Randomised	6	108
	4	44	1.51365	1.45608	-0.365458	-0.365458	Randomised	6	108
	4	45	-0.303384	1.67572	1.23184	1.23184	Randomised	6	108
	4	46	-0.140151	0.748896	0.599354	0.599354	Randomised	6	108
	4	49	-0.279502	-0.325783	-0.429159	-0.429159	Randomised	6	108
	4	50	-0.450229	-0.272568	-0.384951	-0.384951	Randomised	6	108
	4	51	-1.79091	-2.219	-0.155602	-0.155602	Randomised	6	108
	4	52	-0.396176	-1.12596	-0.228992	-0.228992	Randomised	6	108
	4	55	0.601521	0.161501	-0.299554	-0.299554	Randomised	6	108
	4	56	0.656337	0.324669	-0.070044	-0.070044	Randomised	6	108
	4	57	0.00883251	0.526085	0.565617	0.565617	Randomised	6	108
	4	58	0.0465207	0.573932	0.516465	0.516465	Randomised	6	108
	4	59	-0.144487	-1.13324	-0.44977	-0.44977	Randomised	6	108
	4	60	1.04725	0.595937	0.22768	0.22768	Randomised	6	108
	4	61	1.0305	1.27532	0.343643	0.343643	Randomised	6	108
	4	62	-0.656645	0.367515	0.269619	0.269619	Randomised	6	108
	4	63	-1.12469	-0.0520172	-0.322833	-0.322833	Randomised	6	108
	4	64	-0.886985	0.194085	0.0552996	0.0552996	Randomised	6	108
	4	65	-0.345375	-0.318278	-0.113473	-0.113473	Randomised	6	108
	4	66	-0.216463	-0.169258	-0.176373	-0.176373	Randomised	6	108
	4	67	0.0393027	-0.376935	-0.216026	-0.216026	Randomised	6	108
	5	1	-0.513105	-0.475035	-0.445998	-0.461631	Non-randomised	24	72
	5	2	-0.550027	-0.46032	-0.431668	-0.446641	Non-randomised	24	72
	5	3	0.0198723	-0.164212	-0.0302424	-0.0988017	Non-randomised	24	72
	6	1	1.42139	-0.103635	0.407191	0.407191	Non-randomised	2	960
	6	2	2.63906	0.136451	0.541916	0.541916	Non-randomised	2	960
	6	3	3.04452	-0.0619841	0.525802	0.525802	Non-randomised	2	960
	7	1	0.287682	-0.446287	-0.446287	-0.444352	Non-randomised	3	216
	7	2	-0.624154	-0.65864	-0.67634	-0.676435	Non-randomised	3	216
	7	3	0.669505	0.0509471	0.341749	0.312948	Non-randomised	3	216
	7	6	1.8718	0.470004	-1.60944	-1.56508	Non-randomised	3	216
	7	8	-0.200671	-1.06817	-1.7148	-1.80536	Non-randomised	3	216
	8	1	5.2e-14	-1.38629	0.117783	0.276848	Non-randomised	3	216
	8	3	1.08067	0.691041	0.449403	0.448553	Non-randomised	3	216
	9	1	-0.336472	-0.441833	-0.693147	-0.613224	Non-randomised	3	54
	9	2	-0.146603	0.0484571	0.156346	0.156166	Non-randomised	3	54
	9	3	-0.366745	-0.622198	-0.802079	-0.768326	Non-randomised	3	54
	9	4	-0.248921	-0.0906868	0.142046	0.127111	Non-randomised	3	54
	10	1	0.0359699	-0.0234645	-0.00999142	-0.0252555	Non-randomised	8	3636
	11	1	0.442488	0.184138	0.0278064	0.0278064	Non-randomised	20	80
	11	2	2.53072	1.2289	-0.00998571	-0.00998571	Non-randomised	20	80
	11	3	0.570882	0.294554	-0.0517024	-0.0517024	Non-randomised	20	80
	11	4	1.36715	0.392704	0.382296	0.382296	Non-randomised	20	80
	11	5	-0.26631	-0.301985	-0.192251	-0.192251	Non-randomised	20	80
	11	6	0.294316	0.18599	1.17552	1.17552	Non-randomised	20	80
	12	2	-2.12525	-3.69647	-0.87807	-0.878046	Non-randomised	29	452
	12	10	-0.405465	-2.0149	-1.60944	-1.60944	Non-randomised	6	52
	12	12	-0.128617	-0.563935	1.09861	1.09861	Non-randomised	30	376
	12	18	-0.693147	-1.38629	0.693147	0.693147	Non-randomised	12	60
	12	20	-2.06835	-1.25742	2.14007	2.14007	Non-randomised	25	416
	12	24	-2.14007	-1.44692	0.693147	0.693149	Non-randomised	14	72
	12	25	-1.48915	-0.989196	0.483427	0.483433	Non-randomised	36	788
	12	28	-1.19484	-0.843442	0.552069	0.552111	Non-randomised	35	420
	12	34	-0.631112	-0.890331	0.046162	0.046162	Non-randomised	36	944
	12	36	-1.09861	-1.50408	-1.09861	-1.09861	Non-randomised	7	36
	12	38	-1.38216	-0.806054	1.50408	1.50408	Non-randomised	37	713
	12	45	-1.83828	-1.83828	1.25276	1.25284	Non-randomised	14	128
	12	47	-1.80067	-3.08563	0.200671	0.200671	Non-randomised	37	674
	12	50	-2.03517	-1.75372	0.46662	0.466626	Non-randomised	37	913
	12	53	-0.93827	-1.9368	-0.747214	-0.747214	Non-randomised	17	156
	12	55	-0.66626	-3.09104	-0.87807	-0.87807	Non-randomised	29	452
	12	63	-0.405465	-2.0149	-1.60944	-1.60944	Non-randomised	6	52
	12	65	0.194156	-0.559616	1.09861	1.09861	Non-randomised	30	376
	12	71	-0.693147	-1.38629	0.693147	0.693147	Non-randomised	12	60
	12	73	-0.557553	-0.750306	2.14007	2.14007	Non-randomised	25	416
	12	77	-1.66458	-1.17865	0.693147	0.693147	Non-randomised	14	72
	12	78	-0.511277	-1.00723	0.483427	0.483444	Non-randomised	36	788
	12	81	-1.88048	-0.908334	0.552069	0.552069	Non-randomised	35	420
	12	87	0.47368	-1.35008	0.046162	0.0461621	Non-randomised	36	944
	12	89	-0.868222	-1.50408	-1.09861	-1.09861	Non-randomised	7	36
	12	91	-0.49457	-0.291836	1.50408	1.50408	Non-randomised	37	713
	12	98	-1.10254	-1.88273	1.25276	1.25276	Non-randomised	14	128
	12	100	-0.205019	-2.09008	0.200671	0.200671	Non-randomised	37	674
	12	103	-0.66896	-1.46775	0.46662	0.46662	Non-randomised	37	913
	12	106	-0.635989	-1.63452	-0.747214	-0.747217	Non-randomised	17	156
	13	1	-0.345423	-0.343163	-0.435318	-0.435318	Non-randomised	4	16
	14	2	1.14503	1.16038	0.210814	0.411354	Non-randomised	20	40
	14	4	-0.00518865	1.29627	-0.397987	0.478641	Non-randomised	20	40
	14	5	0.337145	1.52072	0.386334	0.157655	Non-randomised	20	40
	14	7	0.850664	1.75985	-0.478672	-0.823513	Non-randomised	20	40
	14	13	-0.0317	0.151496	-1.24125	0.603247	Non-randomised	20	40
	14	25	-2.51213	-1.66261	-2.02188	-1.89672	Non-randomised	20	40
	14	30	0.396391	-1.28046	-1.17278	-1.31272	Non-randomised	20	40
	14	42	0.053437	2.54622	1.21764	1.30256	Non-randomised	20	40
	14	46	1.12946	1.32455	-0.836679	-0.0137318	Non-randomised	20	40
	14	47	-0.241233	-0.786286	-1.12153	-1.25301	Non-randomised	20	40
	14	50	-1.20982	-0.799031	-1.80799	-1.50057	Non-randomised	20	40
	14	52	-0.0400149	0.576981	0.722125	0.620352	Non-randomised	20	40
	14	54	-0.284031	0.386057	0.306082	0.303894	Non-randomised	20	40
	14	64	0.193007	0.880826	-0.539687	0.0443904	Non-randomised	20	40
	14	65	0.0214498	0.849183	0.147601	0.539406	Non-randomised	20	40
	14	72	0.272548	2.68679	2.04019	2.25722	Non-randomised	20	40
	14	75	-0.453212	1.35889	0.319469	0.637238	Non-randomised	20	40
	14	78	-0.571496	1.79119	2.04595	1.96224	Non-randomised	20	40
	14	89	-0.672854	1.21866	1.05403	1.37073	Non-randomised	20	40
	14	91	-1.541	1.25128	0.372953	-0.359355	Non-randomised	20	40
	14	94	2.53902	1.59627	-0.176014	-0.23673	Non-randomised	20	40
	14	95	1.37533	1.1861	-0.0606496	-0.182265	Non-randomised	20	40
	14	100	-0.791871	-0.947145	-1.19479	-1.36492	Non-randomised	20	40
	14	102	-0.491364	-2.58341	0.236717	0.056096	Non-randomised	20	40
	14	121	-0.799042	1.33312	0.214389	0.642959	Non-randomised	20	40
	14	126	-0.562398	1.3895	0.750606	2.16626	Non-randomised	20	40
	14	133	0.1573	1.69834	1.60145	1.55792	Non-randomised	20	40
	14	138	-0.390206	0.30454	-0.00556842	-0.106519	Non-randomised	20	40
	14	140	-0.173305	0.736482	1.63418	1.28992	Non-randomised	20	40
	14	141	-0.120008	1.06077	1.48567	1.40072	Non-randomised	20	40
	14	153	-0.375306	0.826925	1.02009	1.03451	Non-randomised	20	40
	14	155	-0.292945	0.0372217	0.871785	0.759014	Non-randomised	20	40
	14	160	0.575383	0.0591418	-0.0439441	-0.0861243	Non-randomised	20	40
	14	161	0.131264	0.655677	0.131358	0.191318	Non-randomised	20	40
	14	162	-0.745218	0.257764	0.637883	0.834934	Non-randomised	20	40
	14	166	-0.0638009	-0.313402	0.595338	0.422372	Non-randomised	20	40
	14	168	-0.433344	0.176964	-0.419964	-0.152454	Non-randomised	20	40
	14	170	-0.0496467	-0.139739	-0.13036	-0.178513	Non-randomised	20	40
	14	171	-0.200804	-0.347498	-0.54804	-0.5486	Non-randomised	20	40
	14	180	-0.165106	2.15119	1.36978	1.40744	Non-randomised	20	40
	14	182	0.164603	1.54064	2.00046	2.01194	Non-randomised	20	40
	14	197	0.265443	0.494582	-0.686396	-0.175965	Non-randomised	20	40
	14	206	-0.0661504	-0.0439017	-0.664581	-0.646366	Non-randomised	20	40
	14	208	-0.648885	-1.34746	-0.850824	-1.00016	Non-randomised	20	40
	14	209	-0.785642	0.41162	0.798857	0.594999	Non-randomised	20	40
	14	214	0.572818	-0.693837	0.210831	0.15859	Non-randomised	20	40
	14	225	0.32183	0.780863	-0.462848	0.0620305	Non-randomised	20	40
	14	237	-0.132167	0.815058	0.956707	0.729307	Non-randomised	20	40
	14	243	0.132679	-0.00370198	0.476302	0.320824	Non-randomised	20	40
	14	246	-0.904289	-0.648727	-1.64663	-1.85794	Non-randomised	20	40
	14	247	-0.486158	-0.123628	-1.30862	-1.61359	Non-randomised	20	40
	14	254	0.0507954	-1.21275	0.595427	0.60744	Non-randomised	6	12
	14	255	-0.185823	-0.622426	0.594165	1.05374	Non-randomised	6	12
	15	1	-1.06753	-0.78431	-0.972308	-0.944032	Non-randomised	3	94
	15	2	-0.222465	-0.2919	-0.474486	-0.382134	Non-randomised	1	55
	15	3	-0.228719	-0.63933	0.0141885	-0.737212	Non-randomised	2	39
	15	4	-0.701318	-0.56997	-0.55399	-0.552093	Non-randomised	3	94
	15	5	0.0542693	0.123217	1.08811	1.25526	Non-randomised	3	94
	15	6	-0.174119	-0.44221	-0.278267	-0.322393	Non-randomised	2	39
	15	7	-0.768207	-0.620404	-0.430902	-0.658703	Non-randomised	3	94
	15	8	-0.199652	0.306103	0.262751	0.391024	Non-randomised	2	39
	15	9	-0.222919	-0.330487	-0.0315836	-0.256266	Non-randomised	3	94
	16	1	0.875469	0.92754	-0.296235	-1.94196	Non-randomised	3	434
	16	3	0.124656	0.270485	-0.135607	-0.459401	Non-randomised	3	434
	16	5	0.547201	0.342471	0.516234	-0.0256226	Non-randomised	3	434
	16	14	-1.49165	0.0351916	0.0535408	0.568556	Non-randomised	3	434
	16	16	0.727549	1.1966	1.21495	1.24723	Non-randomised	3	434
	16	26	-0.22043	0.754998	1.38757	2.22456	Non-randomised	3	434
	16	28	-2.1848	-0.586963	-0.561645	-0.699994	Non-randomised	3	434
	16	30	0.0487902	0.664829	-0.262312	0.053013	Non-randomised	3	434
	16	32	0.405465	0.420854	-0.253944	-0.167665	Non-randomised	3	434
	16	33	0.388297	0.544041	-0.272675	-0.241999	Non-randomised	3	434
	16	35	-0.366931	1.08045	0.246225	-0.226647	Non-randomised	3	434
	16	51	-0.0363676	-0.204431	0.293491	0.457201	Non-randomised	3	434
	16	58	1.79176	2.09594	0.0535408	-0.100759	Non-randomised	3	434
	16	62	0.759637	1.37653	-0.163267	0.174099	Non-randomised	3	434
	16	63	1.24919	0.837844	-0.610144	0.113538	Non-randomised	3	434
	16	65	-0.590402	-0.138311	0.709801	1.32454	Non-randomised	3	434
	16	66	0.454255	1.47505	0.484324	0.382293	Non-randomised	3	434
	16	73	0.157004	1.47076	0.73142	0.965796	Non-randomised	3	434
	16	85	1.64384	1.97177	0.036299	0.230354	Non-randomised	3	434
	16	93	0.157004	0.464474	0.0847933	-0.117656	Non-randomised	3	434
	16	94	0.0838815	1.00915	0.739815	-0.252	Non-randomised	3	434
	16	103	0.741937	0.895477	0.26485	0.223184	Non-randomised	3	434
	16	108	-0.798508	-0.181031	-0.927288	-1.08862	Non-randomised	3	434
	16	115	-0.328504	1.74196	0.746688	1.50962	Non-randomised	3	434
	16	116	-1.06087	1.30816	2.01965	2.12018	Non-randomised	3	434
	16	122	0.70557	1.68908	0.363696	0.468198	Non-randomised	3	434
	16	124	-0.238892	0.847929	0.632085	0.638214	Non-randomised	3	434
	16	127	-0.105361	-0.00515967	-0.335117	-0.433235	Non-randomised	3	434
	16	128	0.0838815	0.18789	-0.518802	-0.530611	Non-randomised	3	434
	16	133	-0.0253178	0.102812	-0.80251	-1.34462	Non-randomised	3	434
	16	134	0.0281709	-0.287067	-0.658183	-0.942577	Non-randomised	3	434
	16	135	-0.251964	-0.659193	-0.670697	-2.00376	Non-randomised	3	434
	16	136	0.675894	1.25467	-0.0835986	0.0172769	Non-randomised	3	434
	16	137	0.587787	1.24098	-0.550775	-0.421626	Non-randomised	3	434
	16	141	-0.221474	0.458707	0.309499	-0.138239	Non-randomised	3	434
	17	7	0.0383887	0.167019	0.703239	0.788362	Non-randomised	2	4647
	17	8	0.260768	0.437479	0.37625	0.416133	Non-randomised	2	4647
	18	1	0.271833	-0.596832	-0.0399023	-0.0399023	Non-randomised	4	32
	18	2	-0.640641	-0.358826	-0.111472	-0.111472	Non-randomised	4	32
	18	3	-0.0733323	-0.210121	-0.18535	-0.18535	Non-randomised	34	200
	19	5	-0.551111	1.8551	2.74727	2.74727	Non-randomised	6	24
	19	7	-0.656071	-3.96164	-1.09089	-1.09089	Non-randomised	6	24
	19	10	1.20038	1.40002	1.74437	1.74437	Non-randomised	6	24
	19	37	-0.714181	-0.184518	-1.41007	-1.41007	Non-randomised	6	24
	19	38	-0.645946	-0.229454	-1.43165	-1.43165	Non-randomised	6	24
	19	43	-0.207847	2.61321	0.253577	0.253577	Non-randomised	6	24
	19	51	-6.52585	-8.25183	-1.91867	-1.91867	Non-randomised	6	24
	19	55	-1.93832	-1.93803	-1.37095	-1.37095	Non-randomised	6	24
	19	56	-4.95032	0.1346	-2.38069	-2.38069	Non-randomised	6	24
	19	62	0.903331	-0.101788	-5.34676	-5.34676	Non-randomised	6	24
	19	72	-1.34883	1.23285	1.74227	1.74227	Non-randomised	6	24
	19	95	-4.76566	-5.91731	-0.565235	-0.565235	Non-randomised	6	24
	19	96	-0.688146	1.98244	2.61591	2.61591	Non-randomised	6	24
	19	99	0.727811	-2.32861	-1.04458	-1.04458	Non-randomised	6	24
	19	100	2.56031	3.09358	-0.585245	-0.585245	Non-randomised	6	24
	19	104	0.163208	0.465181	0.620513	0.620513	Non-randomised	6	24
	19	108	-1.03341	1.75651	3.17526	3.17526	Non-randomised	6	24
	19	118	-2.56777	-4.66852	-4.5492	-4.5492	Non-randomised	6	24
	19	121	-1.82319	-1.95848	0.136681	0.136681	Non-randomised	6	24
	19	122	-1.34557	-1.23527	0.96596	0.96596	Non-randomised	6	24
	19	134	-3.36039	-3.89579	-2.60667	-2.60667	Non-randomised	6	24
	19	136	-4.54895	2.04149	0.617039	0.617039	Non-randomised	6	24
	19	139	-0.963218	-4.51901	0.824456	0.824456	Non-randomised	6	24
	19	149	4.34614	1.29342	-1.64891	-1.64891	Non-randomised	6	24
	19	154	1.235	1.11705	0.670881	0.670881	Non-randomised	6	24
	19	171	0.383509	-0.366662	0.0630578	0.0630578	Non-randomised	6	24
	19	172	0.54282	0.977653	2.28995	2.28995	Non-randomised	6	24
	19	211	-2.02427	-5.22721	-3.66247	-3.66247	Non-randomised	6	24
	21	1	0.271002	0.20896	-0.243009	0.046543	Non-randomised	31	62
	21	2	0.219055	0.156762	-0.135135	0.249685	Non-randomised	31	62
	22	1	-0.156824	-0.177557	-0.0189952	-0.089687	Non-randomised	20	40
	22	2	-0.115138	-0.0202059	0.0925156	0.183301	Non-randomised	20	40
	22	3	1.07633	0.22713	0.249333	0.240331	Non-randomised	19	38
	22	4	0.332742	0.357222	0.229258	0.173023	Non-randomised	16	32
	22	5	0.217853	0.247024	0.172327	0.176925	Non-randomised	16	32
	22	6	0.124699	0.136219	0.107309	0.107033	Non-randomised	19	38
	22	7	-0.107642	-0.165906	-0.228999	-0.271174	Non-randomised	19	38
	22	8	0.0447794	0.0570485	0.0417221	0.0487444	Non-randomised	20	40
	22	9	0.239688	0.118261	0.077436	0.145659	Non-randomised	16	32
	22	10	0.168578	0.168569	0.149112	0.143359	Non-randomised	15	30
	22	11	0.120219	0.0598253	0.0918309	0.0852415	Non-randomised	20	40
	22	12	0.173956	0.0723176	0.122802	0.0930576	Non-randomised	20	40
	22	13	0.154682	0.0398843	0.0850621	0.042564	Non-randomised	21	42
	22	14	0.147572	0.0641152	0.082109	0.0720476	Non-randomised	21	42
	22	15	-0.0709961	0.302106	0.251427	0.219032	Non-randomised	15	30
	22	16	-0.195299	-0.0532	-0.0233032	-0.0438899	Non-randomised	11	22
	22	17	-0.167403	-0.0116753	0.0281085	-0.0395017	Non-randomised	21	42
	22	18	0.241613	0.154023	0.169156	0.154018	Non-randomised	19	38
	22	19	0.296845	0.269534	0.182076	0.11897	Non-randomised	21	42
	22	20	0.282598	0.157957	0.163066	0.15939	Non-randomised	17	34
	22	21	0.146335	0.122147	0.115076	0.107965	Non-randomised	18	36
	22	22	-0.105212	-0.0211532	0.0310696	-0.0345479	Non-randomised	20	40
	22	23	0.0902318	0.0272744	0.054966	0.0434231	Non-randomised	18	36
	22	24	0.0537608	0.164747	0.157045	0.153745	Non-randomised	19	38
	22	25	0.0881484	0.0791051	0.103737	0.0793029	Non-randomised	20	40
	22	26	0.028531	0.00312666	0.0253749	-0.00423659	Non-randomised	20	40
	22	27	0.144641	0.0732537	0.103548	0.0715902	Non-randomised	20	40
	22	28	0.0993412	0.0233242	0.0673771	0.0103527	Non-randomised	21	42
	22	29	0.0867583	0.0134356	0.0549182	0.0442925	Non-randomised	21	42
	22	30	0.145461	0.205125	0.197307	0.205136	Non-randomised	16	32
	24	17	0.336729	0.847515	-0.762283	-0.529989	Non-randomised	28	168
	24	18	-0.597796	-0.760686	0.500966	0.243288	Non-randomised	28	168
	24	19	-0.811014	-0.811095	-1.12627	-1.03601	Non-randomised	28	168
	24	22	1.38704	0.539104	-0.154044	-0.0742456	Non-randomised	28	168
	24	24	0.917491	0.432041	-0.549539	-0.667956	Non-randomised	28	168
	24	33	-0.21125	0.499192	-0.111272	0.0336519	Non-randomised	28	168
	24	36	-0.69329	-0.534134	0.319575	-0.045248	Non-randomised	28	168
	24	38	-1.0745	-1.10221	-0.198871	-0.327346	Non-randomised	28	168
	24	39	-0.318692	-0.819536	-1.2286	-2.48599	Non-randomised	28	168
	24	41	-1.0632	-1.0956	-0.793417	-0.881138	Non-randomised	28	168
	24	43	-0.860925	-0.941526	0.247533	0.203594	Non-randomised	28	168
	24	45	-1.37599	-0.804624	-0.779361	-0.787184	Non-randomised	28	168
	24	47	0.833053	1.23877	2.1827	1.92211	Non-randomised	28	168
	24	48	0.479573	0.0606764	1.60413	1.42883	Non-randomised	28	168
	24	50	0.321533	-0.0873203	0.513214	0.334199	Non-randomised	28	168
	24	51	-1.94661	-2.02316	-1.9163	-1.95716	Non-randomised	28	168
	24	52	-0.076399	-0.185286	-0.272761	-0.241497	Non-randomised	28	168
	24	53	-1.117	-0.688666	-0.599678	-0.633242	Non-randomised	28	168
	24	55	0.880677	0.519751	0.213753	0.260803	Non-randomised	28	168
	24	56	0.452375	-1.19032	0.406696	-0.494375	Non-randomised	28	168
	24	57	-0.286682	0.511689	-1.3825	-1.41817	Non-randomised	28	168
	24	61	-2.06576	-1.64316	-1.43656	-1.54937	Non-randomised	28	168
	24	64	2.0161	2.3036	1.86033	2.36169	Non-randomised	28	168
	24	65	-1.83366	-2.02102	-1.92284	-1.93466	Non-randomised	28	168
	24	66	0.077001	-0.421725	-0.857798	-0.964603	Non-randomised	28	168
	24	67	-1.85505	-1.11181	-0.985723	-1.10018	Non-randomised	28	168
	24	70	3.52733	5.20175	2.39198	2.26331	Non-randomised	28	168
	24	90	-0.559866	-0.0490802	-0.22574	-0.195697	Non-randomised	28	168
	24	91	-1.1455	-1.30839	-0.0804562	-0.785406	Non-randomised	28	168
	24	92	0.000545703	0.000464619	-0.807753	-0.625164	Non-randomised	28	168
	24	97	-0.406466	-0.891916	-1.46703	-1.54518	Non-randomised	28	168
	24	106	-1.28073	-0.570292	-1.33491	-1.12625	Non-randomised	28	168
	24	109	-0.162387	-0.00323057	0.683117	0.16694	Non-randomised	28	168
	24	111	4.63e-13	-0.0277089	0.349013	0.213445	Non-randomised	28	168
	24	114	-0.810986	-0.843387	-0.559592	-0.693681	Non-randomised	28	168
	24	116	0.509825	0.429224	0.202794	0.190478	Non-randomised	28	168
	24	118	-1.08755	-0.516184	-0.556549	-0.516754	Non-randomised	28	168
	24	121	1.83291	1.41401	0.861838	1.01214	Non-randomised	28	168
	24	123	0.411954	0.00310031	0.46336	0.331523	Non-randomised	28	168
	24	124	-0.898123	-0.974675	-0.904253	-0.918134	Non-randomised	28	168
	24	125	-0.180161	-0.289049	-0.416298	-0.365295	Non-randomised	28	168
	24	126	-0.959772	-0.53144	-0.580504	-0.566263	Non-randomised	28	168
	24	128	-1.07764	-1.43857	-0.723981	-0.851309	Non-randomised	28	168
	24	129	-0.510976	-2.15367	0.532558	0.55612	Non-randomised	28	168
	24	134	-1.52919	-1.10659	-1.17509	-1.12966	Non-randomised	28	168
	24	138	-1.38667	-1.57402	-1.22894	-1.29281	Non-randomised	28	168
	24	139	-0.725705	-1.22443	-1.44538	-1.529	Non-randomised	28	168
	24	140	-1.8487	-1.10546	-1.12304	-1.09467	Non-randomised	28	168
	24	143	0.84837	2.52278	1.53008	1.57274	Non-randomised	28	168
	24	145	0.693898	1.20546	0.287765	0.29851	Non-randomised	28	168
	25	1	-0.220069	-0.185075	-0.230906	-0.230906	Non-randomised	2	144
	25	3	0.631148	0.659109	1.35472	1.38194	Non-randomised	2	144
	25	4	0.0414372	-0.0515591	0.0452908	0.0452908	Non-randomised	2	144
	25	5	-0.951302	-0.323404	-1.01119	-1.26074	Non-randomised	2	144
	25	6	0.0519684	0.0839471	0.018659	0.0197393	Non-randomised	2	144
	25	7	-0.0656878	-0.00220886	-0.0693395	-0.0648352	Non-randomised	2	144
	25	8	0.0358659	0.0010798	0.0500104	0.049899	Non-randomised	2	144
	25	9	0.0082988	0.016714	0.022285	0.0223068	Non-randomised	2	144
	26	1	-0.357786	-0.077711	-0.628998	-0.580768	Non-randomised	2	88
	26	2	-0.872814	-0.455904	0.3437	0.288087	Non-randomised	2	88
	26	5	-0.0727609	0.405156	-0.480825	-0.457217	Non-randomised	2	88
	26	10	-0.408851	-0.495863	4.83554	4.93392	Non-randomised	2	88
	26	14	-2.79999	-1.41237	-4.43082	-4.44718	Non-randomised	2	88
	26	16	-0.199761	-0.211771	-0.0533652	-0.0387874	Non-randomised	2	88
	26	19	0.117783	1.0086	-2.5153	-2.47281	Non-randomised	2	88
	26	21	-0.203007	-0.259932	0.263997	0.258479	Non-randomised	2	88
	26	25	-0.12156	-0.387586	-0.961651	-0.977105	Non-randomised	2	88
	26	29	-1.13712	-0.570102	1.87125	1.88812	Non-randomised	2	88
	26	32	0.523248	5.96567	1.2164	1.32176	Non-randomised	2	88
	26	37	0.477603	-2.87634	-1.29025	-1.25803	Non-randomised	2	88
	26	39	0.269194	0.520156	0.48068	0.445295	Non-randomised	2	88
	26	43	-2.77787	-2.80893	-4.31388	-4.20852	Non-randomised	2	88
	26	45	0.227784	0.218438	-0.688507	-0.645246	Non-randomised	2	88
	26	46	0.70479	0.213669	4.45517	4.48324	Non-randomised	2	88
	26	47	-0.63124	0.347374	0.682024	0.70787	Non-randomised	2	88
	26	48	-0.638765	-0.342794	0.69399	0.660571	Non-randomised	2	88
	26	49	0.689801	0.388476	4.60879	4.53684	Non-randomised	2	88
	26	50	-0.090862	0.0562381	-0.148277	-0.175337	Non-randomised	2	88
	26	55	-0.354253	-0.321582	-1.3685	-1.32137	Non-randomised	2	88
	26	57	0.163788	0.746316	-0.405365	-0.456947	Non-randomised	2	88
	26	62	-0.798508	-2.56979	-4.06044	-4.03674	Non-randomised	2	88
	26	63	-0.698798	-1.66467	0.479221	0.501283	Non-randomised	2	88
	26	66	0.301895	0.0281316	1.93124	1.94764	Non-randomised	2	88
	26	69	-2.95491	-3.68085	-1.70677	-1.60141	Non-randomised	2	88
	26	75	0.161172	-0.00167323	3.1667	3.15347	Non-randomised	2	88
	26	78	-0.620997	0.0296285	1.0056	1.04371	Non-randomised	2	88
	26	207	-0.223144	-0.254232	3.17805	3.17805	Non-randomised	11	73
	26	208	0.693147	-0.138517	-6.67e-16	1.91e-07	Non-randomised	11	73
	26	209	0.847298	0.793626	1.94591	1.94591	Non-randomised	11	73
	26	212	-0.120782	0.139546	0.807558	0.807557	Non-randomised	11	73
	26	213	-0.401417	0.0922863	-0.530628	-0.530627	Non-randomised	11	73
	26	214	-0.793952	-0.842191	-0.454736	-0.454736	Non-randomised	11	73
	26	215	-1.04145	-1.31984	-3.44999	-3.44999	Non-randomised	11	73
	26	216	-0.419854	-0.0302513	-0.907557	-0.907557	Non-randomised	11	73
	26	217	0.00881063	0.213117	0.765907	0.765907	Non-randomised	11	73
	26	220	-0.569095	0.291321	0.0689929	0.068996	Non-randomised	11	73
	26	222	-0.824724	0.220465	-0.223144	-0.223144	Non-randomised	11	73
	26	223	0.0870114	0.776054	1.79176	1.79176	Non-randomised	11	73
	26	224	-1.02962	-0.295644	-1.36098	-1.36097	Non-randomised	11	73
	26	226	0.18544	0.164238	2.07944	2.07944	Non-randomised	11	75
	26	229	0.510826	1.51195	1.79176	1.79176	Non-randomised	11	75
	26	231	0.0898563	0.31979	0.662376	0.662376	Non-randomised	11	75
	26	232	-0.225507	0.303033	0.584016	0.584016	Non-randomised	11	75
	26	233	0.261231	0.211017	-0.0696799	-0.0696799	Non-randomised	11	75
	26	234	1.0688	0.773784	-0.911014	-0.911014	Non-randomised	11	75
	26	235	-0.289294	0.0873717	-0.609064	-0.609064	Non-randomised	11	75
	26	236	-0.224881	-0.0197131	0.551497	0.551497	Non-randomised	11	75
	26	237	-1.56929	-0.114536	-1.79176	-1.79176	Non-randomised	11	75
	26	238	0.00265415	-0.200655	-3.21888	-3.21888	Non-randomised	11	75
	26	239	-0.449408	0.399324	0.81093	0.81093	Non-randomised	11	75
	26	240	-3.61e-10	0.127527	-1.32914	-1.32914	Non-randomised	11	75
	26	241	-0.219761	0.810235	0.485508	0.485508	Non-randomised	11	75
	26	243	-0.318055	0.488383	-2.05412	-2.05412	Non-randomised	11	75
	28	1	-0.496038	1.00804	0.548213	0.81459	Non-randomised	18	36
	29	1	0.167054	0.390198	0.485508	0.485508	Non-randomised	5	20
	29	2	0.117783	0.271934	0.405465	0.405465	Non-randomised	5	20
	29	3	-1.82e-16	0.154151	0.916291	0.916291	Non-randomised	5	20
	30	8	0.455476	0.786508	0.730419	0.730419	Non-randomised	2	144
	30	10	-0.613104	-4.83628	-2.35138	-2.35138	Non-randomised	2	144
	30	12	0.192372	-0.409208	-1.70019	-1.70019	Non-randomised	2	144
	30	15	0.693147	0.632523	1.68858	1.68858	Non-randomised	2	144
	30	16	0.943198	1.56224	2.08833	2.08833	Non-randomised	2	144
	30	24	-1.45083	-0.421213	0.405465	0.405465	Non-randomised	2	144
	30	25	0.374043	0.512582	0.849304	0.849304	Non-randomised	2	144
	30	27	0.353197	0.501385	0.501385	0.501385	Non-randomised	2	144
	30	28	-0.670158	0.629125	0.893818	0.893818	Non-randomised	2	144
	30	30	0.980829	1.16315	0.470004	0.470004	Non-randomised	2	144
	30	33	0.123614	0.884202	0.693147	0.693147	Non-randomised	2	144
	30	34	-0.0625204	0.735987	0.831298	0.831298	Non-randomised	2	144
	30	35	-0.557806	-0.0743792	0.75853	0.75853	Non-randomised	2	144
	30	36	0.693147	0.632523	0.162519	0.162519	Non-randomised	2	144
	30	37	-0.456758	0.382992	-8.79e-15	-1.87e-14	Non-randomised	2	144
	30	38	0.287682	1.55619	0.575364	0.575364	Non-randomised	2	144
	30	39	-0.0253178	0.908991	0.572519	0.572519	Non-randomised	2	144
	31	1	-0.640791	-0.0566194	0.283684	0.171894	Non-randomised	2	432
	31	2	-0.292563	0.294829	0.197801	0.219354	Non-randomised	2	432
	31	4	0.109695	0.548791	-1.5608	-0.86138	Non-randomised	2	432
	31	14	-0.325451	0.10866	0.441546	0.145778	Non-randomised	2	432
	31	16	0.524129	-0.21448	1.73504	1.36043	Non-randomised	2	432
	31	18	-1.63676	-1.55058	-2.90358	-1.42595	Non-randomised	2	432
	31	19	0.164755	0.808862	-1.64747	-0.58582	Non-randomised	2	432
	31	20	2.06686	-1.00712	-0.365934	-0.441953	Non-randomised	2	432
	31	23	-1.627	0.0679996	0.431976	0.393948	Non-randomised	2	432
	31	26	-0.528392	-0.953652	-5.96495	-3.89146	Non-randomised	2	432
	32	6	-0.892524	-0.242461	2.57509	1.12195	Non-randomised	6	24
	32	7	-1.11024	-2.20885	2.94444	-7.16786	Non-randomised	6	24
	32	8	2.35e-09	2.86627	0.538997	3.6776	Non-randomised	6	24
	32	9	-0.150339	0.150554	-0.311607	0.647754	Non-randomised	6	24
	32	17	-2.19722	-1.79176	-0.693147	6.2e-16	Non-randomised	6	24
	32	18	0.653142	1.25551	-0.210823	1.31005	Non-randomised	6	24
	32	20	-2.48491	-1.67398	-1.38629	-1.80591	Non-randomised	6	24
	33	1	0.129085	0.0255217	-0.251089	-0.252906	Randomised	5	2132
	33	3	-0.0208082	0.391675	0.273937	-0.102011	Randomised	5	2508
	34	1	-0.133516	0.00571154	-0.161997	-0.161997	Randomised	6	2376
	34	2	-0.145831	-0.00660328	-0.00906559	-0.00906559	Randomised	6	2376
	35	5	1.17118	0.329	-0.262364	-0.262364	Non-randomised	4	836
	35	8	-1.50408	-2.97998	-2.16905	-2.16905	Non-randomised	4	160
	35	9	3.43399	0.298493	0.298493	0.298493	Non-randomised	4	180
	35	12	0.548898	-0.285236	0.349924	0.349924	Non-randomised	4	2000
	35	13	2.00533	1.31219	0.550046	0.550046	Non-randomised	4	240
	35	23	1.38629	-0.510826	-0.916291	-0.916291	Non-randomised	3	116
	35	39	3.52636	1.38629	0.693147	0.693147	Non-randomised	4	156
	35	42	2.03917	0.326189	0.179586	0.179586	Non-randomised	4	924
	35	54	1.07329	1.55133	1.32819	1.32819	Non-randomised	4	996
	35	56	0.740493	-0.32474	0.591551	0.591551	Non-randomised	4	2704
	35	61	1.0479	-0.270249	-0.0634541	-0.0634541	Non-randomised	4	2752
	35	74	2.65324	1.22961	-0.989594	-0.989594	Non-randomised	4	768
	35	77	1.55877	0.051312	-0.11021	-0.11021	Non-randomised	4	3468
	36	2	-0.0227892	-0.294906	-0.370043	-0.179729	Non-randomised	3	30
	37	1	1.22755	0.218383	1.46991	1.58343	Non-randomised	5	1268
	37	2	-0.0581113	-0.659476	-0.746501	-0.484888	Non-randomised	5	1268
	37	4	4.59079	4.0545	2.3276	2.43469	Non-randomised	5	1268
	37	5	0.386018	0.7303	-0.700813	-0.0257459	Non-randomised	5	1268
	37	7	2.79128	5.07593	6.8222	5.52226	Non-randomised	5	1268
	37	11	0.0757479	0.729755	1.31515	1.11375	Non-randomised	5	1268
	37	13	-0.260323	-0.0299782	0.154184	-0.109337	Non-randomised	5	1268
	37	14	-0.760377	-0.224715	-0.303148	-0.213135	Non-randomised	5	1268
	37	16	4.0512	3.3009	8.5639	8.66565	Non-randomised	5	1268
	37	20	2.0114	2.03021	1.56747	1.57109	Non-randomised	5	1268
	37	21	1.48537	0.935666	1.98367	1.29581	Non-randomised	5	1268
	38	1	0.129126	0.00641575	0.469008	0.469008	Non-randomised	4	38
	38	2	0.51346	1.03424	2.74216	2.74216	Non-randomised	3	30
	39	1	1.5167	0.626321	0.39742	0.26623	Non-randomised	6	61
	39	2	1.98418	0.184023	1.55841	1.52912	Non-randomised	6	61
	39	3	1.04863	0.282769	1.13754	0.987127	Non-randomised	6	61
	39	4	-0.741666	0.0940929	0.663094	0.64635	Non-randomised	6	61
	39	5	1.03579	1.44664	-1.75378	-1.76054	Non-randomised	6	61
	39	6	-0.335991	-1.09574	0.344226	0.214463	Non-randomised	6	61
	39	7	0.0756589	0.0330793	1.13926	1.07599	Non-randomised	6	61
	39	8	1.02173	1.01021	0.466903	0.409221	Non-randomised	6	61
	39	9	-0.560911	-0.0362438	-0.182738	-0.188009	Non-randomised	6	61
	39	10	1.43523	1.23156	1.22324	1.1223	Non-randomised	6	61
	39	11	2.24884	1.68364	1.37552	1.35755	Non-randomised	6	61
	39	12	2.19649	2.19914	2.51605	2.37568	Non-randomised	6	61
	39	13	-0.0324581	-0.265837	-0.21519	-0.183248	Non-randomised	6	61
	39	14	-0.113019	0.0518383	-1.1028	-1.12358	Non-randomised	6	61
	39	15	-0.815826	-1.23675	-0.19484	-0.023094	Non-randomised	6	61
	39	16	-0.0845907	0.345717	1.53505	1.48971	Non-randomised	6	61
	39	17	0.300588	1.46208	0.932115	0.82536	Non-randomised	5	55
	39	18	-0.677822	-0.0684723	-0.212747	-0.207146	Non-randomised	5	55
	40	7	-0.118264	-0.750375	-1.08059	-1.15625	Non-randomised	3	197
	40	21	0.435393	-0.111991	-0.0824159	-0.225354	Non-randomised	3	197
	40	42	1.09283	0.274174	0.513489	-0.102156	Non-randomised	3	197
	40	49	-0.77763	-0.815113	-1.36621	-8.10163	Non-randomised	3	197
	40	50	-1.39634	-0.0100503	0.470004	0.684086	Non-randomised	3	197
	40	56	0.584858	1.35211	0.725937	1.68002	Non-randomised	3	197
	40	64	-0.510826	1.74451	1.67398	1.56105	Non-randomised	3	197
	40	85	0.95276	-0.0827937	-0.795663	-0.0808516	Non-randomised	3	197
	40	90	-0.364222	-2.0674	-3.13413	5.6007	Non-randomised	3	197
	40	91	0.277632	-0.805713	0.326903	-0.431863	Non-randomised	3	197
	40	96	0.772709	-0.143582	0.113329	-0.0504005	Non-randomised	3	197
	40	106	-0.528844	-1.67851	-2.54553	-5.26296	Non-randomised	3	197
	40	111	0.925658	1.25108	1.24319	1.24215	Non-randomised	3	197
	40	116	-1.42104	0.108358	-0.223144	0.1963	Non-randomised	3	197
	40	120	-0.287682	-0.0110498	-0.965081	5.79459	Non-randomised	3	197
	40	121	0.0717797	0.37851	0.218689	0.44944	Non-randomised	3	197
	40	122	-0.346523	0.554264	0.470004	0.691203	Non-randomised	3	197
	40	128	-1.10239	-1.92367	-2.1187	-2.50566	Non-randomised	3	197
	40	134	0.0043384	-1.57978	-0.474458	0.109028	Non-randomised	3	197
	40	138	0.500775	0.746155	-0.249119	10.0537	Non-randomised	3	197
	40	140	0.184106	0.52692	1.05193	0.841705	Non-randomised	3	197
	40	157	-0.662376	0.844547	0.575364	-1.32212	Non-randomised	3	197
	40	160	1.12938	-0.049271	0.287682	0.287682	Non-randomised	3	197
	40	165	0.45145	0.456565	0.45883	0.461396	Non-randomised	3	197
	40	174	1.34234	-0.455352	0.173738	0.199537	Non-randomised	3	197
	40	175	-0.158724	0.236657	-0.643207	10.7482	Non-randomised	3	197
	40	178	-1.93064	-3.84825	-4.14015	-4.06461	Non-randomised	3	197
	41	1	0.138902	0.530896	0.904273	0.733783	Non-randomised	4	2559
	41	3	0.0464732	1.92123	1.38469	0.621497	Non-randomised	4	2336
	41	5	-0.709252	0.241895	0.685317	0.680496	Non-randomised	4	3058
	41	15	0.607894	1.22787	0.968357	1.45552	Non-randomised	4	1607
	41	17	-2.65943	-0.90366	0.096512	-0.156834	Non-randomised	4	2301
	41	23	-1.97281	1.27316	1.48794	1.47754	Non-randomised	4	1670
	41	26	-1.10405	0.151597	-0.183535	-1.12974	Non-randomised	4	1617
	42	4	-0.904456	-1.19214	-0.632523	-0.632523	Non-randomised	3	192
	42	24	-0.212662	-0.306849	-0.235391	-0.235391	Non-randomised	3	192
	42	27	-0.212662	-0.306849	-0.235391	-0.235391	Non-randomised	3	192
	42	38	0.404454	0.0293605	1.47174	1.47174	Non-randomised	3	192
	42	39	1.9175	1.76335	3.21027	3.21027	Non-randomised	3	192
	42	52	0.341749	0.834226	1.23969	1.23969	Non-randomised	3	192
	42	57	-1.65823	-1.77886	-1.70475	-1.70475	Non-randomised	3	192
	42	76	0.133531	0.607989	0.538996	0.538996	Non-randomised	3	192
	42	78	-1.00624	0.280964	-0.443931	-0.443931	Non-randomised	3	192
	42	86	-1.09861	-1.38629	-1.8563	-1.8563	Non-randomised	3	192
	42	90	-0.897942	-1.40877	0.788457	0.788457	Non-randomised	3	192
	42	106	0.405465	0.311278	-3.39002	-3.39002	Non-randomised	3	192
	42	109	0.405465	0.311278	-3.39002	-3.39002	Non-randomised	3	192
	42	116	-0.970231	1.40467	1.93393	1.93393	Non-randomised	3	192
	42	120	0.410815	0.0357207	1.06121	1.06121	Non-randomised	3	192
	42	121	0.0671393	-0.0870114	1.70475	1.70475	Non-randomised	3	192
	42	134	0.242562	0.735038	2.46964	2.46964	Non-randomised	3	192
	42	156	0.236389	-0.456758	0.459532	0.459532	Non-randomised	3	192
	42	158	-0.0160003	0.458458	0.79493	0.79493	Non-randomised	3	192
	42	160	-1.16688	0.120323	0.146032	0.146032	Non-randomised	3	192
	43	5	0.77319	1.14788	-0.931558	-0.931558	Non-randomised	3	48
	43	19	-1.09861	-1.0116	-0.318454	-0.318454	Non-randomised	3	48
	43	20	1.20397	1.49165	-0.182322	-0.182322	Non-randomised	3	48
	43	31	5.50126	5.50126	5.50126	5.50126	Non-randomised	3	48
	43	45	-0.0639038	0.326523	1.07851	1.07851	Non-randomised	3	48
	43	49	-0.245835	-1.24319	-0.693147	-0.693147	Non-randomised	3	48
	43	50	-0.0770232	0.22592	-0.0281553	-0.0281553	Non-randomised	3	48
	43	76	-7.87e-11	0.374693	-1.29928	-1.29928	Non-randomised	3	48
	43	116	0.285101	0.675529	1.75373	1.75373	Non-randomised	3	48
	43	120	0.427444	-0.569915	-1.66853	-1.66853	Non-randomised	3	48
	43	121	-0.355034	-0.0520909	-3.40502	-3.40502	Non-randomised	3	48
	43	128	-0.0139862	0.679161	3.16407	3.16407	Non-randomised	3	48
	44	1	-0.0922753	-0.218427	-0.587787	-0.491443	Non-randomised	4	80
	44	2	-0.0922753	0.227718	0.239951	0.307557	Non-randomised	4	80
	44	5	-2.51108	-2.98486	-2.82516	-2.81575	Non-randomised	4	80
	44	6	-2.51108	-2.56261	-2.29803	-2.34009	Non-randomised	4	80
	44	11	-0.237766	-0.0222952	-0.0274432	-0.0146581	Non-randomised	4	80
	44	12	-0.237766	-0.473209	-0.036952	-0.212785	Non-randomised	4	80
	44	13	-1.9652	-1.74931	-1.61548	-1.69507	Non-randomised	4	80
	44	14	-1.9652	-1.59364	-2.06417	-1.98199	Non-randomised	4	80
	44	15	-4.58497	-4.29729	-3.29584	-3.8475	Non-randomised	4	80
	44	16	-4.58497	-4.9083	-5.54908	-5.276	Non-randomised	4	80
	45	1	-0.0953102	0.396097	-0.0392207	-0.0392207	Non-randomised	5	60
	45	2	-1.8823	-0.906116	-0.462624	-0.462624	Non-randomised	5	60
	45	3	-2.06142	-0.87398	-0.373204	-0.373204	Non-randomised	5	60
	45	4	0.0822381	0.133531	2.87e-16	-1.26e-16	Non-randomised	5	60
	45	5	-0.0192314	-0.459965	-0.673539	-0.673539	Non-randomised	5	60
	45	6	0.0555699	-0.222062	-0.80188	-0.80188	Non-randomised	5	60
	45	7	-0.95885	-0.914	-0.862706	-0.862706	Non-randomised	5	70
	45	8	7.97e-16	-0.330217	-0.700591	-0.700591	Non-randomised	5	70
	45	9	-0.0199508	-0.972195	-1.47857	-1.47857	Non-randomised	5	70
	46	1	-1.39441	-0.50398	-0.467318	-0.467318	Randomised	3	1152
	47	1	1.00096	0.596186	0.359959	0.344142	Non-randomised	3	2917
	47	2	0.0775732	0.0877032	0.0743923	0.0725409	Non-randomised	3	4034
	48	1	0.192939	0.159273	0.131929	0.147674	Non-randomised	4	12116
	48	2	-0.113453	0.243793	-0.128802	0.624618	Non-randomised	4	4567
	49	2	0.84207	0.707566	-0.635017	-0.56828	Randomised	15	746
	49	4	-0.0412198	-0.183462	-0.286457	-0.278673	Randomised	7	280
	49	5	1.52442	2.11131	0.00666002	0.0213259	Randomised	16	795
	49	6	0.87291	0.436328	0.180028	0.180124	Randomised	17	650
	49	7	0.845343	0.678981	2.461	2.01621	Randomised	7	80
	49	8	1.71892	0.379529	0.930867	0.956183	Randomised	4	60
	49	10	0.619216	-0.00220653	0.4102	0.410675	Randomised	13	490
	49	11	-0.0567233	-0.543881	-0.871137	-0.865685	Randomised	11	365
	49	12	2.15973	1.66129	0.552601	0.558156	Randomised	19	1125
	49	13	1.17651	0.783046	0.217114	0.237926	Randomised	10	250
	49	16	0.280806	5.25868	2.59474	2.62531	Randomised	6	45
	49	17	1.75939	2.67332	-0.424713	-0.357609	Randomised	12	315
	49	18	0.674689	-0.0128983	-1.12946	-1.10123	Randomised	19	1225
	49	19	1.08652	0.831515	0.276267	0.277797	Randomised	19	1125
	49	20	-0.841348	-1.74755	-2.23096	-2.22922	Randomised	10	205
	49	21	0.676498	0.276516	-0.649801	-0.780997	Randomised	14	340
	49	23	-0.363238	0.0833093	-1.90194	-1.81841	Randomised	7	320
	49	25	0.49215	1.90512	1.03365	1.03576	Randomised	5	55
	49	26	1.24035	-1.03428	-1.70073	-1.69715	Randomised	18	820
	49	28	0.476196	2.28993	-0.305747	-0.308733	Randomised	8	85
	49	29	-0.428126	-0.261609	-0.686439	-0.694176	Randomised	13	450
	49	33	-0.321128	0.536398	-0.412884	-0.355474	Randomised	7	250
	49	35	2.89349	3.00716	0.677151	0.686623	Randomised	13	375
	49	36	1.42978	1.19868	-0.507304	-0.343934	Randomised	8	320
	49	37	1.19353	1.20207	-1.53482	-1.44856	Randomised	11	155
	49	40	0.106183	0.214126	-0.200838	-0.205756	Randomised	7	320
	49	41	1.10701	0.469941	-0.718713	-0.690306	Randomised	16	775
	49	42	0.687772	0.707774	-0.47326	-0.420256	Randomised	16	720
	49	43	2.94126	0.956285	-1.4793	-1.59198	Randomised	6	80
	49	44	0.241673	0.894662	0.106452	0.104391	Randomised	7	95
	49	48	0.228693	-0.176281	-0.872073	-0.858354	Randomised	10	260
	49	49	0.329409	-0.297469	-2.19231	-1.66243	Randomised	6	120
	49	50	2.79791	2.85831	0.511595	0.510724	Randomised	11	220
	49	51	0.249942	-0.431535	-0.379473	-0.345093	Randomised	19	873
	49	54	0.852805	-0.0146094	-0.748292	-0.717057	Randomised	19	820
	49	55	1.28505	1.05669	0.0299071	0.0393747	Randomised	19	825
	49	56	0.559616	1.07e-12	-0.487565	-0.390973	Randomised	1	30
	49	57	-0.20589	0.23485	-3.74801	-3.74224	Randomised	6	90
	49	58	1.33432	0.185741	-1.83952	-1.81114	Randomised	7	140
	49	60	0.616582	0.0858395	-0.96128	-0.612265	Randomised	5	50
	49	65	-2.08476	-7.06403	-2.77481	-2.54797	Randomised	5	55
	49	66	-0.875326	-1.71801	-3.37945	-3.37109	Randomised	12	235
	49	67	0.653672	-3.02828	-3.17899	-3.20008	Randomised	4	180
	49	69	0.867382	-1.5789	-0.898056	-0.905099	Randomised	14	365
	49	71	-0.653071	0.450699	-0.259036	-0.328943	Randomised	3	45
	49	72	0.438181	-0.667613	-0.763072	-0.798211	Randomised	10	200
	49	73	-0.129614	-2.15394	-2.22159	-2.10416	Randomised	5	45
	49	75	1.55508	0.838894	-2.35561	-2.37442	Randomised	13	490
	49	77	0.541299	-3.26447	-2.10677	-2.13049	Randomised	7	85
	49	78	0.587787	3.15527	3.26826	3.19215	Randomised	4	40
	49	80	0.337442	-3.15525	-2.48781	-2.41413	Randomised	7	95
	49	82	0.171248	-2.71388	-2.32128	-2.15752	Randomised	9	135
	49	83	0.539268	-0.140079	-1.19301	-1.1879	Randomised	15	440
	49	84	0.406826	0.813778	-0.454678	-0.457914	Randomised	15	325
	49	86	0.415168	0.0015376	-1.62359	-1.61609	Randomised	12	352
	49	87	0.874543	0.346723	-0.315816	-0.33168	Randomised	12	230
	49	88	0.536406	0.154567	-2.98923	-2.92188	Randomised	5	170
	49	89	0.889168	-0.765856	-1.34239	-1.32877	Randomised	7	115
	49	90	0.448364	0.522689	1.94857	1.90929	Randomised	10	105
	49	93	-0.386849	1.51364	1.6241	1.60883	Randomised	4	45
	49	94	0.575364	3.49313	2.23763	1.78322	Randomised	2	35
	49	95	0.584676	0.156072	-2.13664	-1.95633	Randomised	7	140
	49	98	3.3187	2.53322	2.11549	2.04996	Randomised	6	110
	49	100	0.496574	0.903964	-0.702396	-0.703479	Randomised	7	150
	49	101	0.526692	-0.766919	-0.89554	-0.890417	Randomised	13	315
	49	102	0.000644039	0.206695	-0.133507	-0.149296	Randomised	4	55
	49	106	1.51898	0.705004	-0.587406	-0.578373	Randomised	17	460
	49	110	-0.907512	-1.93711	-2.04845	-2.11035	Randomised	4	30
	49	129	1.02638	-0.546057	-0.133656	-0.132816	Randomised	12	280
	49	131	0.430845	1.45581	0.976347	0.986855	Randomised	6	110
	49	132	-0.715495	-0.981131	-1.5167	-1.44999	Randomised	6	170
	49	134	0.660101	0.140997	-0.183693	-0.211377	Randomised	17	840
	49	135	0.535097	-0.296586	0.0147165	-0.00241725	Randomised	18	770
	49	136	1.4353	0.444404	0.433038	0.434638	Randomised	10	540
	49	137	0.425779	0.280601	-0.00211807	0.00495758	Randomised	18	950
	49	139	0.339693	0.148825	-1.83363	-1.79942	Randomised	10	145
	49	140	1.39046	-0.742694	-0.389066	-0.478325	Randomised	9	120
	49	143	3.99795	3.42259	2.29426	1.84587	Randomised	2	35
	49	144	0.880651	-0.66343	-1.14933	-1.16	Randomised	7	165
	49	148	-0.112546	-0.624681	-0.70828	-0.707157	Randomised	19	1345
	49	149	0.520257	-0.154871	-1.30006	-1.29876	Randomised	13	365
	49	151	0.494539	-0.20203	-0.085346	-0.134028	Randomised	10	305
	49	152	1.38692	1.15122	-1.51749	-1.41307	Randomised	16	510
	49	153	-0.0898153	-0.40593	-1.40667	-1.3695	Randomised	11	175
	49	154	0.425041	-0.699598	0.162556	0.0375868	Randomised	12	175
	49	155	0.214515	-0.61947	-1.48856	-1.39227	Randomised	9	170
	49	156	0.548309	-0.599586	1.16111	0.994493	Randomised	9	200
	49	157	1.53426	0.0314425	-1.73105	-1.69414	Randomised	7	115
	49	158	0.817106	0.0934701	-0.755369	-0.757226	Randomised	10	195
	49	160	0.346346	0.199655	-0.999563	-0.988404	Randomised	17	714
	49	162	-0.916294	-1.39762	-3.0454	-2.79917	Randomised	8	150
	49	163	0.084839	-1.32226	-0.222214	-0.20882	Randomised	9	145
	49	164	-0.244478	-1.76979	0.991656	0.98528	Randomised	8	140
	49	165	0.727704	0.0970899	-0.229731	-0.231831	Randomised	17	820
	49	166	0.508929	-0.2748	0.432889	0.434353	Randomised	14	150
	49	168	1.86611	1.47767	-1.70824	-1.56543	Randomised	5	150
	49	169	1.36687	-1.41467	-0.0969185	-0.101692	Randomised	6	75
	49	170	1.11061	-0.240479	-0.47632	-0.452546	Randomised	6	205
	49	172	1.05678	0.606063	-0.431197	-0.320961	Randomised	10	160
	49	173	1.67834	1.28629	0.261332	0.21327	Randomised	8	160
	49	174	0.630992	0.0303641	0.370104	0.29985	Randomised	8	100
	49	175	0.460983	0.470489	1.47672	1.48396	Randomised	11	330
	49	176	0.593064	0.179032	1.9632	1.43023	Randomised	6	85
	49	181	0.319724	-0.14478	-0.0473607	-0.0487831	Randomised	14	495
	49	183	0.556233	-0.399028	-0.533328	-0.509191	Randomised	4	60
	49	184	-0.339938	0.121051	-0.0186963	-0.0240006	Randomised	4	135
	49	185	0.0748455	-1.1568	0.0678508	0.0699137	Randomised	8	105
	49	188	0.372555	-1.16503	-0.0434993	-0.05068	Randomised	19	1240
	49	189	1.66173	1.28588	-0.0757132	-0.0813489	Randomised	9	170
	49	190	0.0884754	-0.588828	-0.885248	-0.867399	Randomised	16	610
	49	194	1.28703	1.43112	1.74737	1.7352	Randomised	3	120
	49	195	0.771236	0.887566	0.344109	0.34624	Randomised	15	485
	49	196	2.38903	2.22642	-0.268393	-0.322092	Randomised	9	165
	49	199	0.456632	0.541577	-0.469496	-0.466509	Randomised	14	735
	49	200	0.107086	-0.593865	0.309053	0.307333	Randomised	19	1095
	49	201	-1.59697	-1.91562	-0.820976	-0.701463	Randomised	9	175
	49	202	-2.49967	-2.72064	-3.61967	-3.50302	Randomised	6	70
	49	204	2.06516	2.27592	1.05827	0.93471	Randomised	8	95
	49	211	0.170825	-0.370185	-0.660968	-0.326659	Randomised	4	80
	49	212	0.957767	0.862624	0.220975	0.2202	Randomised	19	1020
	49	214	0.942788	0.716724	-0.58866	-0.588742	Randomised	10	235
	49	218	-0.0835373	-1.42899	-0.443137	-0.443407	Randomised	15	290
	49	223	0.720495	0.12838	-0.121457	-0.121429	Randomised	17	550
	49	224	0.264509	0.199696	0.677994	0.737334	Randomised	4	55
	49	228	1.18051	-0.052478	0.43034	0.44807	Randomised	8	175
	49	229	0.535923	-1.43408	-0.936507	-0.964916	Randomised	8	120
	49	231	3.08504	3.03616	0.113861	0.0812844	Randomised	8	125
	49	234	0.139096	-1.10057	-1.3899	-1.39032	Randomised	14	315
	49	237	1.31502	2.80051	1.81235	1.781	Randomised	9	105
	49	240	0.478498	0.742481	-0.212763	-0.197375	Randomised	9	140
	49	243	0.816363	-1.14317	-1.33528	-1.29505	Randomised	4	70
	49	247	0.538997	1.24566	-0.00658962	0.207383	Randomised	3	25
	49	251	0.0447543	-0.145095	0.256608	0.266287	Randomised	14	265
	49	253	3.21492	2.25918	0.647722	0.648984	Randomised	10	185
	49	254	0.290937	-3.19298	-1.94335	-1.87731	Randomised	4	70
	49	258	2.03298	1.18093	2.31126	2.08223	Randomised	5	50
	49	259	1.60864	1.07184	0.446594	0.462107	Randomised	13	245
	49	261	0.559616	-1.79e-12	0.534051	0.42845	Randomised	2	30
	49	263	0.0326868	-0.756211	-0.148239	-0.224587	Randomised	8	75
	49	267	0.231008	-0.906374	-0.416282	-0.416018	Randomised	14	355
	49	269	0.906013	2.97444	2.83402	2.83726	Randomised	7	75
	49	273	0.220138	-0.983897	-1.5893	-1.2078	Randomised	3	45
	49	275	0.647053	-1.2362	0.954486	0.825451	Randomised	5	125
	49	283	-1.6037	-0.716274	-0.0517907	-0.0346125	Randomised	9	105
	49	284	0.89491	0.369747	0.0910992	0.203608	Randomised	10	150
	49	286	0.563216	-1.77227	-1.05171	-1.02086	Randomised	8	110
	49	288	0.264801	0.224622	0.912909	0.913754	Randomised	12	155
	49	291	1.04509	0.396394	2.19145	2.19814	Randomised	6	105
	49	301	1.59955	1.35858	0.550349	0.582572	Randomised	16	370
	49	305	1.23683	0.716476	0.597536	0.601441	Randomised	7	120
	49	307	0.332644	-1.10553	-0.716767	-0.718969	Randomised	11	185
	49	313	0.412397	0.0637122	0.0868979	0.0860209	Randomised	13	215
	49	314	0.199793	-0.799767	0.242963	0.241938	Randomised	13	250
	49	323	0.782761	-0.34631	0.295464	0.299739	Randomised	16	420
	49	324	0.725188	0.0385795	0.0880853	0.0706111	Randomised	18	730
	49	325	1.67703	1.19914	-0.297185	-0.17618	Randomised	10	235
	49	326	1.68976	1.86146	0.617463	0.611793	Randomised	15	330
	49	327	0.4056	-0.974401	-1.0912	-1.05104	Randomised	6	85
	49	328	0.912265	0.790731	-0.250939	-0.250834	Randomised	11	195
	49	329	0.826839	0.348493	-0.177819	-0.167504	Randomised	16	535
	49	332	0.162894	-0.513803	-0.0516714	-0.0468284	Randomised	4	40
	49	334	0.274144	-0.371021	-1.03844	-0.956892	Randomised	4	40
	49	342	1.45537	0.585122	-1.51321	-1.44352	Randomised	5	85
	49	346	0.873619	-0.288351	1.2949	1.29556	Randomised	13	310
	49	348	0.214101	0.0538919	0.100564	0.0813795	Randomised	13	444
	49	349	-0.747355	0.169415	-0.29902	-0.395194	Randomised	4	50
	49	353	0.789957	0.0717465	-0.746748	-0.771514	Randomised	15	390
	49	354	0.664443	0.117946	0.384797	0.387296	Randomised	11	220
	49	364	0.683065	1.42573	0.511351	0.550399	Randomised	3	20
	49	365	-0.898026	-0.661795	-2.15181	-2.08798	Randomised	9	75
	49	367	1.96537	0.266455	-0.320092	-0.328937	Randomised	9	190
	49	369	1.16568	-0.0139446	0.342056	0.338404	Randomised	9	150
	49	370	0.657591	0.606429	0.713638	0.699115	Randomised	7	100
	49	372	1.45454	0.179204	0.338946	0.426896	Randomised	17	635
	49	373	-0.592186	-1.14663	-3.50547	-3.25661	Randomised	6	100
	49	376	0.344524	0.964503	1.16465	1.17236	Randomised	7	80
	49	378	1.6204	1.21269	1.60388	1.60139	Randomised	7	75
	49	383	1.15176	1.59328	2.49278	2.48939	Randomised	10	125
	49	385	0.806427	0.0933585	0.00265102	0.00602249	Randomised	17	485
	49	386	0.682304	1.54986	2.19306	2.08029	Randomised	5	55
	49	387	2.14931	0.630889	0.805243	0.720085	Randomised	4	30
	49	389	0.729546	-0.688064	0.221943	0.273663	Randomised	8	150
	49	390	0.575364	0.466035	1.24719	0.993377	Randomised	3	35
	49	391	0.702238	-0.129593	-0.141781	-0.120837	Randomised	10	185
	49	394	0.488815	-0.100017	1.7403	1.70251	Randomised	6	105
	49	398	0.908194	2.09571	3.09944	2.98611	Randomised	6	75
	49	401	0.784314	1.51952	1.94035	1.94027	Randomised	5	55
	49	404	0.438934	-1.01048	0.265748	0.266023	Randomised	6	165
	49	405	0.783607	0.248913	0.580852	0.485839	Randomised	11	170
	49	406	-0.607947	0.745729	2.27704	2.27525	Randomised	5	35
	49	408	-0.0112779	0.185901	1.42134	1.31467	Randomised	11	135
	49	410	-2.36547	-2.78596	-3.23789	-3.25321	Randomised	6	115
	49	413	0.0870114	-0.132749	-2.2809	-2.22689	Randomised	5	110
	49	414	1.53713	-0.170011	-0.563853	-0.542882	Randomised	9	160
	49	416	0.116736	-0.381589	-2.03349	-1.6388	Randomised	6	75
	49	418	2.07282	1.46017	0.522101	0.653363	Randomised	6	90
	49	419	1.72459	0.95728	4.44377	4.44534	Randomised	19	575
	49	420	-0.718257	-4.08095	1.61049	1.60517	Randomised	7	130
	49	422	2.01078	1.2369	-0.26828	-0.263037	Randomised	5	105
	49	423	1.47962	0.393062	0.610226	0.635902	Randomised	10	205
	49	424	0.737013	-0.72397	-0.297423	-0.283434	Randomised	10	125
	49	425	0.550923	-1.43212	-1.18885	-1.04611	Randomised	5	70
	49	427	0.559616	3.86e-13	-0.115641	-0.092525	Randomised	2	30
	49	428	0.510826	-0.108214	0.704343	0.727816	Randomised	3	60
	49	429	0.717642	0.335613	-0.220593	-0.221113	Randomised	9	140
	49	430	0.559616	6.08e-08	-1.37579	-1.04199	Randomised	3	60
	49	431	-0.968468	-1.44428	-0.427181	-0.436941	Randomised	7	200
	49	432	-0.0290531	-0.95119	-0.813144	-0.817811	Randomised	14	770
	49	433	0.292254	0.235086	2.1706	2.16491	Randomised	13	440
	49	437	2.09588	-0.942112	-0.619259	-0.630522	Randomised	7	110
	49	439	0.580344	-0.280058	0.473883	0.471371	Randomised	10	130
	49	440	0.382455	-0.114969	-3.43816	-2.97012	Randomised	3	40
	49	441	1.74571	1.06885	0.486042	0.48582	Randomised	13	265
	49	445	0.521297	-0.784833	1.59303	1.38166	Randomised	4	65
	49	448	0.755652	-0.199319	-0.364829	-0.351692	Randomised	16	330
	49	449	-0.0953414	-0.228877	0.516827	0.485716	Randomised	10	373
	49	452	0.705481	0.204338	0.436729	0.463312	Randomised	19	1073
	49	455	0.103089	-0.553137	-4.99089	-4.66427	Randomised	5	120
	49	458	0.920787	0.130927	-0.717765	-0.708076	Randomised	17	540
	49	459	0.620209	-0.215454	-1.36157	-1.34355	Randomised	17	815
	49	460	0.571334	-0.234385	-1.25251	-1.23049	Randomised	17	635
	49	462	0.247542	3.34168	0.719984	0.632653	Randomised	7	105
	49	463	3.80914	3.01376	2.01075	1.85084	Randomised	8	155
	49	464	0.659034	-0.689149	-1.68834	-1.68214	Randomised	8	325
	49	465	1.04744	0.744667	0.194746	0.191928	Randomised	14	295
	49	466	0.780222	-0.334766	-0.930553	-0.921507	Randomised	16	685
	49	467	0.756206	0.250544	-0.613697	-0.627353	Randomised	15	540
	49	468	0.706933	-0.625472	-1.50857	-1.37419	Randomised	9	445
	49	469	0.601388	0.100544	0.0390137	0.0933348	Randomised	2	115
	49	471	0.65585	-0.704778	-0.622898	-0.649389	Randomised	9	270
	49	472	0.541085	-0.723671	-0.212874	-0.297179	Randomised	9	155
	49	473	-0.969169	-1.41009	-4.72991	-4.44627	Randomised	5	55
	49	475	0.688589	0.561533	-1.24104	-1.21295	Randomised	17	670
	49	477	1.26935	0.362908	-0.745399	-0.747563	Randomised	12	440
	49	478	0.701117	0.0985706	-0.254459	-0.264597	Randomised	12	665
	49	480	1.57037	0.0984196	0.438792	0.439786	Randomised	15	490
	49	481	-1.56999	-1.63046	-0.834483	-0.836506	Randomised	7	320
	49	483	1.68283	-0.202585	-1.38746	-1.42441	Randomised	6	75
	49	484	1.8197	0.824075	0.705403	0.70565	Randomised	10	245
	49	485	1.96097	1.35173	0.67523	0.715195	Randomised	8	115
	49	487	2.51013	3.934	1.18595	1.10587	Randomised	7	95
	49	488	0.284517	-0.181285	-0.0150205	-0.0168478	Randomised	15	410
	49	490	1.34925	0.953126	-0.0157297	-0.00673977	Randomised	18	1110
	49	491	1.13224	0.981041	-0.275749	-0.274543	Randomised	12	205
	49	492	0.894938	0.286749	-0.389684	-0.389568	Randomised	15	350
	49	493	2.32272	1.85078	0.852302	0.891221	Randomised	15	680
	49	495	0.279869	0.476687	-0.29809	-0.299414	Randomised	3	60
	49	496	0.454433	-0.687163	-0.331201	-0.342737	Randomised	13	330
	49	497	1.18903	0.725349	1.01827	1.01544	Randomised	14	480
	49	498	2.51905	1.84035	0.57349	0.593077	Randomised	10	260
	49	499	0.824386	0.396529	0.927351	0.950029	Randomised	17	495
	49	501	1.3572	0.461334	-0.168862	-0.170272	Randomised	15	575
	49	502	0.569019	0.275499	-0.836074	-0.848244	Randomised	9	130
	49	503	0.284552	-0.495305	-0.171701	-0.237946	Randomised	16	680
	49	504	1.0256	0.821719	-0.169628	-0.161585	Randomised	18	805
	49	505	1.06742	0.66291	-0.857883	-0.75316	Randomised	11	225
	49	506	2.19314	-0.0883893	2.23689	2.28091	Randomised	8	105
	49	509	2.28331	1.65873	0.00983794	0.0905699	Randomised	11	195
	49	511	0.592606	2.86594	2.39927	2.40227	Randomised	5	65
	49	512	0.814314	0.135738	0.173204	0.174334	Randomised	18	670
	49	513	1.91959	2.04894	1.51989	1.50386	Randomised	11	180
	49	515	0.667271	0.41413	-0.865323	-0.552724	Randomised	8	225
	49	517	0.285898	-0.620814	0.749339	0.744814	Randomised	15	310
	49	518	0.176019	-1.27326	2.36582	2.48352	Randomised	5	105
	49	519	0.272869	1.21315	2.51742	2.53774	Randomised	8	150
	49	522	0.538997	-0.268638	0.235287	0.211844	Randomised	5	75
	49	523	0.835185	0.448104	0.377196	0.37793	Randomised	15	405
	49	526	0.70884	0.681397	0.154504	0.1486	Randomised	12	500
	49	527	1.1262	0.577004	0.653377	0.653324	Randomised	10	480
	49	529	0.46755	0.915519	-0.14362	-0.0829721	Randomised	10	245
	49	532	1.42132	0.599406	0.121533	0.121518	Randomised	15	375
	49	536	1.35875	0.649994	-0.263191	-0.222236	Randomised	11	110
	49	538	1.40123	0.75238	-0.266606	-0.24785	Randomised	10	255
	49	539	1.39894	0.496165	0.0623285	0.056879	Randomised	15	455
	49	540	0.54236	-0.0637756	4.27712	4.10338	Randomised	7	100
	49	542	-0.660968	-0.634418	-0.253042	-0.252548	Randomised	5	130
	49	543	1.57536	0.917903	0.976249	0.976162	Randomised	15	355
	49	544	0.144105	-0.398059	-0.195191	-0.208295	Randomised	16	505
	49	545	0.217729	0.909451	0.875121	0.851392	Randomised	7	140
	49	546	0.82932	-1.38296	-0.53376	-0.535457	Randomised	9	175
	49	549	1.28388	1.41908	1.76069	1.76393	Randomised	10	215
	49	550	0.306815	0.17367	-0.0348859	-0.0426082	Randomised	11	270
	49	551	0.385243	0.189009	0.738511	0.672142	Randomised	13	315
	49	553	0.0995357	0.620922	1.46575	1.35887	Randomised	7	215
	49	554	-0.815709	0.723966	1.5751	1.48375	Randomised	8	95
	49	556	0.457324	1.34455	1.94616	1.77404	Randomised	4	45
	49	560	0.44499	0.16457	0.293549	0.302479	Randomised	16	455
	49	562	2.46227	1.47526	1.35342	1.3718	Randomised	11	260
	49	564	0.723428	-0.970583	0.597428	0.571551	Randomised	12	251
	49	565	1.22452	0.772309	-0.063815	-0.0317667	Randomised	17	315
	49	566	2.45193	0.706559	1.63691	1.57242	Randomised	4	110
	49	567	0.238238	-0.311809	-0.897265	-0.905818	Randomised	7	55
	49	568	0.664887	0.198719	1.01811	1.05342	Randomised	10	260
	49	569	-1.98013	-2.6534	-1.50508	-1.54131	Randomised	3	50
	49	573	0.0752496	0.433503	0.308465	0.308016	Randomised	6	200
	49	576	-1.2576	0.00329051	1.43594	1.42541	Randomised	6	70
	49	577	1.25386	1.36118	0.769504	0.787566	Randomised	14	245
	49	578	0.597837	-3.34747	-1.53288	-1.33407	Randomised	4	45
	49	579	0.546709	-0.322261	-0.385595	-0.369679	Randomised	6	115
	49	581	0.767609	0.18736	-0.431537	-0.383792	Randomised	6	95
	49	582	0.986487	-0.411655	-1.70756	-1.71025	Randomised	12	275
	49	585	2.09157	1.67001	0.731231	0.762342	Randomised	17	810
	49	586	0.415425	0.0696418	-0.0113944	-0.000774311	Randomised	19	1160
	49	587	0.597783	0.170986	-0.506867	-0.50699	Randomised	15	285
	49	590	0.291168	-0.513507	-0.591383	-0.594383	Randomised	16	410
	49	592	0.766289	0.540006	0.663634	0.659638	Randomised	11	335
	49	593	1.12312	0.178707	0.36548	0.364302	Randomised	15	455
	49	594	0.486156	0.0682095	0.658926	0.580829	Randomised	13	440
	49	597	0.213923	-0.267743	-0.882523	-0.793595	Randomised	12	225
	49	602	-0.196941	-1.24412	-0.971121	-0.970691	Randomised	8	125
	49	605	0.45951	0.45205	-1.44217	-1.44412	Randomised	12	250
	49	607	2.23841	1.68813	-1.3914	-1.42961	Randomised	10	170
	49	610	0.34438	-0.253773	-0.0823234	-0.0924864	Randomised	17	660
	49	612	0.643214	-0.708001	-0.681024	-0.704895	Randomised	11	175
	49	613	0.898485	-1.18556	-3.08872	-2.85531	Randomised	3	35
	49	614	0.864043	-0.854661	-2.24316	-2.20018	Randomised	6	115
	49	615	0.567393	0.0283963	-0.859306	-0.752704	Randomised	4	50
	49	616	0.729293	0.149055	-1.25435	-1.2276	Randomised	15	530
	49	617	1.38467	1.07043	-0.627276	-0.624791	Randomised	15	295
	49	623	0.431142	0.472505	-0.814474	-0.815424	Randomised	12	330
	49	624	0.3564	-1.43439	-1.84353	-1.8354	Randomised	7	120
	49	627	1.90136	1.55366	0.491877	0.501833	Randomised	15	510
	49	630	0.619039	-0.163628	-2.89891	-3.02668	Randomised	3	60
	49	631	0.798486	0.966881	0.0699345	0.0618148	Randomised	19	890
	49	632	0.554513	-0.776917	-0.320005	-0.332865	Randomised	16	540
	49	634	-0.0876518	-0.458551	-1.86548	-1.83226	Randomised	12	350
	49	635	0.720589	0.0657664	-1.60967	-1.57017	Randomised	7	85
	49	636	1.87948	1.31986	-2.06841	-1.71603	Randomised	4	60
	49	648	-0.0701211	-0.576435	-0.800697	-0.797228	Randomised	14	321
	49	649	0.559616	-1.45e-12	0.565348	0.453711	Randomised	2	30
	49	651	-0.165873	-0.644613	0.162096	0.160894	Randomised	13	206
	49	658	0.483526	-0.104261	1.20858	1.16009	Randomised	3	40
	49	664	0.0517028	-0.228681	-0.517253	-0.43715	Randomised	10	278
	49	665	0.175824	0.44082	-0.0412531	-0.0306787	Randomised	7	220
	49	666	-1.90464	-2.02752	-0.647335	-0.64797	Randomised	7	215
	49	667	-0.632739	-0.629761	-0.470642	-0.46824	Randomised	7	210
	49	669	-0.848917	-0.312362	-1.08786	-0.836015	Randomised	4	40
	49	676	1.62242	0.536949	0.0893481	0.0961204	Randomised	9	175
	49	677	0.74006	0.194828	0.184007	0.206658	Randomised	7	250
	49	678	0.885994	0.0517589	-0.582544	-0.566162	Randomised	9	246
	49	695	1.0668	0.320363	0.424353	0.281824	Randomised	8	100
	49	698	0.888989	-0.738113	-0.124144	-0.246701	Randomised	13	435
	49	705	2.8187	4.89655	3.10495	3.11728	Randomised	6	133
	49	708	0.0891547	-0.27987	-0.147288	-0.0857647	Randomised	8	185
	49	714	0.55106	-1.17752	1.07598	1.07459	Randomised	13	346
	49	716	-1.35968	-1.76581	-2.723	-2.51767	Randomised	3	60
	49	717	1.27034	0.888573	1.64594	1.6251	Randomised	8	244
	49	718	0.778887	-1.50024	-1.60725	-1.61061	Randomised	11	241
	49	720	0.895287	0.708751	0.210689	0.210485	Randomised	17	780
	49	724	0.413894	-0.218629	1.62307	1.46332	Randomised	3	81
	49	725	0.963728	-0.412633	-0.402081	-0.396478	Randomised	14	498
	49	726	0.535406	4.91847	3.83648	3.84581	Randomised	6	90
	49	727	0.448025	-0.599154	1.50975	1.27795	Randomised	2	71
	49	729	0.907097	0.00151505	0.0348852	0.0496975	Randomised	16	406
	49	733	4.28116	1.1069	1.50783	1.33017	Randomised	5	108
	49	735	0.496097	-0.0374666	2.19098	1.79341	Randomised	4	93
	49	737	0.570433	0.282849	0.137752	0.11449	Randomised	16	523
	49	738	1.31394	0.847817	-0.665324	-0.621863	Randomised	15	408
	49	739	0.186343	-0.397696	-0.623801	-0.627573	Randomised	4	73
	49	741	-1.07928	-1.89164	-1.19002	-1.25002	Randomised	11	309
	49	748	-1.99322	-1.64268	0.052076	0.0327797	Randomised	8	215
	49	749	0.646294	0.282573	1.03933	1.05645	Randomised	18	636
	49	750	0.594707	0.228113	-1.62166	-1.48076	Randomised	6	139
	49	751	0.632523	0.167257	0.13175	-0.193957	Randomised	3	75
	49	752	0.562176	0.122899	-1.43668	-1.41896	Randomised	11	366
	49	754	0.957954	0.820018	-1.36727	-1.3118	Randomised	16	433
	49	755	0.703281	0.393018	0.630597	0.652933	Randomised	19	1496
	49	756	0.60987	0.4019	3.18946	3.1087	Randomised	3	80
	49	757	0.651809	0.0287419	-0.765491	-0.754208	Randomised	18	789
	49	759	0.81813	0.0839884	0.233079	0.227302	Randomised	19	1480
	49	761	0.398841	-0.0702069	-0.566891	-0.557546	Randomised	17	691
	49	767	0.60426	0.339766	0.433951	0.436199	Randomised	17	703
	49	769	1.34321	0.64912	0.401498	0.431501	Randomised	18	848
	49	770	0.466145	0.245039	0.164936	0.246656	Randomised	14	470
	49	773	0.836306	-0.00972665	1.2856	1.13986	Randomised	9	185
	49	774	0.624154	-0.705015	-0.58322	-0.671474	Randomised	4	65
	49	775	0.341428	-0.253558	-0.359871	-0.355259	Randomised	16	706
	49	776	-1.56102	-2.17413	0.0418339	0.0127181	Randomised	5	55
	49	777	1.36843	0.776336	-0.731389	-0.707937	Randomised	10	268
	49	778	0.321989	-0.392725	-0.606263	-0.596584	Randomised	15	584
	49	779	0.589189	-0.258056	0.572595	0.476931	Randomised	10	193
	49	780	0.418691	-0.0951223	0.0330885	-0.0377904	Randomised	14	573
	49	785	0.932103	0.743489	0.132135	0.17169	Randomised	19	1360
	49	791	0.559616	2.39e-12	-1.32729	-1.07961	Randomised	2	30
	49	795	0.726743	0.0721057	0.389261	0.388211	Randomised	18	781
	49	796	1.24163	0.76285	-0.693179	-0.683359	Randomised	15	429
	49	797	0.543901	-0.0751386	1.41076	1.36947	Randomised	3	60
	49	798	1.186	0.768156	-0.852339	-0.780628	Randomised	14	364
	49	801	0.361803	0.0908463	-0.515775	-0.604388	Randomised	5	90
	49	802	0.0865422	0.228186	0.783081	0.754127	Randomised	15	633
	49	803	0.0574609	-0.146466	-0.294616	-0.333675	Randomised	11	295
	49	804	-0.203751	-0.579905	-0.311727	-0.439027	Randomised	10	328
	49	805	0.535339	0.954532	0.627317	0.680271	Randomised	7	125
	49	806	0.531182	0.030474	-0.799362	-0.679675	Randomised	7	70
	49	808	1.27324	-0.270951	-1.61996	-1.60301	Randomised	9	198
	49	815	0.710797	0.527133	0.44532	0.457715	Randomised	18	863
	49	816	0.516685	0.53628	0.803356	0.805222	Randomised	19	939
	49	822	0.575364	0.610056	0.040822	0.0741148	Randomised	3	35
	49	826	-0.42783	-0.391973	-0.366602	-0.340885	Randomised	5	95
	49	829	1.18287	0.643876	-0.122556	-0.176886	Randomised	4	50
	49	830	0.157013	-0.114023	-0.832359	-0.798965	Randomised	18	586
	49	831	0.668951	0.425188	4.31131	4.30798	Randomised	6	120
	49	832	-0.0990899	-0.447863	1.58787	1.58197	Randomised	5	143
	49	833	0.250085	-0.221655	-1.50268	-1.31221	Randomised	11	198
	49	836	1.78276	1.23272	1.93289	1.51262	Randomised	5	55
	49	842	0.13081	-0.385842	-0.100307	-0.0881182	Randomised	12	307
	49	843	0.0290147	-0.350076	-1.2227	-1.18131	Randomised	9	190
	49	844	-0.392724	-0.715683	-0.672575	-0.68823	Randomised	18	588
	49	846	0.559616	-4.87e-12	0.04652	0.0372168	Randomised	2	30
	49	847	0.606274	0.80438	-1.01088	-1.02144	Randomised	11	196
	49	848	1.7511	1.02273	1.75567	1.76287	Randomised	10	283
	49	849	0.386033	-0.485556	1.08831	1.08895	Randomised	10	301
	49	852	0.0272214	-0.548143	0.223144	0.296698	Randomised	2	35
	49	853	0.458191	-0.264064	-0.206935	-0.21723	Randomised	5	80
	49	854	1.60641	-1.09038	1.48526	1.51766	Randomised	5	88
	49	855	2.13228	1.77435	5.36605	5.41323	Randomised	5	55
	49	856	-0.20817	0.382223	3.6866	3.07004	Randomised	4	90
	49	857	2.11227	1.27512	-0.485824	-0.475883	Randomised	18	876
	49	859	1.94262	0.968894	0.492767	0.428355	Randomised	8	175
	49	862	1.34517	0.46351	1.32651	1.13146	Randomised	2	55
	49	866	0.286729	-0.895077	-0.363671	-0.363493	Randomised	9	130
